# Supplementary material for: Myosin repertoire expansion coincides with eukaryotic diversification in the Mesoproterozoic era
Source: BMC Evol Biol. 2017 Sep 4;17:211. doi: 10.1186/s12862-017-1056-2 (PMC5583752; doi:10.1186/s12862-017-1056-2)
Supplement: Supplementary file 2 — List of species, species abbreviations, and species taxonomy, for which myosins were identified and assembled. (XLS 298 kb) [file 12862_2017_1056_MOESM2_ESM.xls]

## Sheet: Tabelle1
Species	Abbreviation	Taxonomy
Acanthamoeba astronyxis	Acas	cellular organisms | Eukaryota | Amoebozoa | Discosea | Longamoebia | Centramoebida | Acanthamoebidae | Acanthamoeba
Acanthamoeba castellanii	Ac	cellular organisms | Eukaryota | Amoebozoa | Discosea | Longamoebia | Centramoebida | Acanthamoebidae | Acanthamoeba
Acanthamoeba culbertsoni	Accu	cellular organisms | Eukaryota | Amoebozoa | Discosea | Longamoebia | Centramoebida | Acanthamoebidae | Acanthamoeba
Acanthamoeba divionensis	Acdi	cellular organisms | Eukaryota | Amoebozoa | Discosea | Longamoebia | Centramoebida | Acanthamoebidae | Acanthamoeba
Acanthamoeba healyi	Ach	cellular organisms | Eukaryota | Amoebozoa | Discosea | Longamoebia | Centramoebida | Acanthamoebidae | Acanthamoeba
Acanthamoeba lenticulata	Acle	cellular organisms | Eukaryota | Amoebozoa | Discosea | Longamoebia | Centramoebida | Acanthamoebidae | Acanthamoeba
Acanthamoeba lugdunensis	Aclu	cellular organisms | Eukaryota | Amoebozoa | Discosea | Longamoebia | Centramoebida | Acanthamoebidae | Acanthamoeba
Acanthamoeba mauritaniensis	Acma	cellular organisms | Eukaryota | Amoebozoa | Discosea | Longamoebia | Centramoebida | Acanthamoebidae | Acanthamoeba
Acanthocheilonema viteae	Aav	cellular organisms | Eukaryota | Opisthokonta | Metazoa | Eumetazoa | Bilateria | Protostomia | Ecdysozoa | Nematoda | Chromadorea | Spirurida | Filarioidea | Onchocercidae | Acanthocheilonema
Acetabularia peniculus	Acp	cellular organisms | Eukaryota | Viridiplantae | Chlorophyta | Ulvophyceae | Dasycladales | Polyphysaceae | Acetabularia
Aciculosporium take MAFF-241224	Ait	cellular organisms | Eukaryota | Opisthokonta | Fungi | Dikarya | Ascomycota | saccharomyceta | Pezizomycotina | leotiomyceta | sordariomyceta | Sordariomycetes | Hypocreomycetidae | Hypocreales | Clavicipitaceae | Aciculosporium | Aciculosporium take
Acremonium alcalophilum	Aal	cellular organisms | Eukaryota | Opisthokonta | Fungi | Dikarya | Ascomycota | saccharomyceta | Pezizomycotina | leotiomyceta | sordariomyceta | Sordariomycetes | Hypocreomycetidae | Glomerellales | Plectosphaerellaceae | Acremonium
Acromyrmex echinatior	Ae	cellular organisms | Eukaryota | Opisthokonta | Metazoa | Eumetazoa | Bilateria | Protostomia | Ecdysozoa | Panarthropoda | Arthropoda | Mandibulata | Pancrustacea | Hexapoda | Insecta | Dicondylia | Pterygota | Neoptera | Endopterygota | Hymenoptera | Apocrita | Aculeata | Vespoidea | Formicidae | Myrmicinae | Attini | Acromyrmex
Acropora cervicornis	Arc	cellular organisms | Eukaryota | Opisthokonta | Metazoa | Eumetazoa | Cnidaria | Anthozoa | Hexacorallia | Scleractinia | Astrocoeniina | Acroporidae | Acropora
Acropora digitifera	Acd	cellular organisms | Eukaryota | Opisthokonta | Metazoa | Eumetazoa | Cnidaria | Anthozoa | Hexacorallia | Scleractinia | Astrocoeniina | Acroporidae | Acropora
Acropora millepora	Acm	cellular organisms | Eukaryota | Opisthokonta | Metazoa | Eumetazoa | Cnidaria | Anthozoa | Hexacorallia | Scleractinia | Astrocoeniina | Acroporidae | Acropora
Acyrthosiphon pisum LSR1	Ayp	cellular organisms | Eukaryota | Opisthokonta | Metazoa | Eumetazoa | Bilateria | Protostomia | Ecdysozoa | Panarthropoda | Arthropoda | Mandibulata | Pancrustacea | Hexapoda | Insecta | Dicondylia | Pterygota | Neoptera | Paraneoptera | Hemiptera | Sternorrhyncha | Aphidiformes | Aphidomorpha | Aphidoidea | Aphididae | Aphidinae | Macrosiphini | Acyrthosiphon
Acytostelium subglobosum	Ays	cellular organisms | Eukaryota | Amoebozoa | Mycetozoa | Dictyosteliida | Acytostelium
Adiantum capillus-veneris	Acv	cellular organisms | Eukaryota | Viridiplantae | Streptophyta | Streptophytina | Embryophyta | Tracheophyta | Euphyllophyta | Moniliformopses | Polypodiidae | Polypodiales | Pteridaceae | Adiantum
Adineta vaga	Adv	cellular organisms | Eukaryota | Opisthokonta | Metazoa | Eumetazoa | Bilateria | Protostomia | Lophotrochozoa | Rotifera | Bdelloidea | Adinetida | Adinetidae | Adineta
Aedes aegypti str. Liverpool	Aea	cellular organisms | Eukaryota | Opisthokonta | Metazoa | Eumetazoa | Bilateria | Protostomia | Ecdysozoa | Panarthropoda | Arthropoda | Mandibulata | Pancrustacea | Hexapoda | Insecta | Dicondylia | Pterygota | Neoptera | Endopterygota | Diptera | Nematocera | Culicomorpha | Culicoidea | Culicidae | Culicinae | Aedini | Aedes | Stegomyia
Agaricus bisporus var. bisporus	Abb	cellular organisms | Eukaryota | Opisthokonta | Fungi | Dikarya | Basidiomycota | Agaricomycotina | Agaricomycetes | Agaricomycetidae | Agaricales | Agaricaceae | Agaricus | Agaricus bisporus
Agaricus bisporus var. burnettii JB137-S8	Agb	cellular organisms | Eukaryota | Opisthokonta | Fungi | Dikarya | Basidiomycota | Agaricomycotina | Agaricomycetes | Agaricomycetidae | Agaricales | Agaricaceae | Agaricus | Agaricus bisporus | Agaricus bisporus var. burnettii
Agrilus planipennis	Agp	cellular organisms | Eukaryota | Opisthokonta | Metazoa | Eumetazoa | Bilateria | Protostomia | Ecdysozoa | Panarthropoda | Arthropoda | Mandibulata | Pancrustacea | Hexapoda | Insecta | Dicondylia | Pterygota | Neoptera | Endopterygota | Coleoptera | Polyphaga | Elateriformia | Buprestoidea | Buprestidae | Agrilinae | Agrilus
Ailuropoda melanoleuca	Aim	cellular organisms | Eukaryota | Opisthokonta | Metazoa | Eumetazoa | Bilateria | Deuterostomia | Chordata | Craniata | Vertebrata | Gnathostomata | Teleostomi | Euteleostomi | Sarcopterygii | Dipnotetrapodomorpha | Tetrapoda | Amniota | Mammalia | Theria | Eutheria | Boreoeutheria | Laurasiatheria | Carnivora | Caniformia | Ursidae | Ailuropoda
Ajellomyces capsulatus H143	Ajc_e	cellular organisms | Eukaryota | Opisthokonta | Fungi | Dikarya | Ascomycota | saccharomyceta | Pezizomycotina | leotiomyceta | Eurotiomycetes | Eurotiomycetidae | Onygenales | Ajellomycetaceae | Histoplasma | Histoplasma capsulatum
Ajellomyces capsulatus H88	Ajc_d	cellular organisms | Eukaryota | Opisthokonta | Fungi | Dikarya | Ascomycota | saccharomyceta | Pezizomycotina | leotiomyceta | Eurotiomycetes | Eurotiomycetidae | Onygenales | Ajellomycetaceae | Histoplasma | Histoplasma capsulatum
Ajellomyces capsulatus NAmI WU24	Ajc_c	cellular organisms | Eukaryota | Opisthokonta | Fungi | Dikarya | Ascomycota | saccharomyceta | Pezizomycotina | leotiomyceta | Eurotiomycetes | Eurotiomycetidae | Onygenales | Ajellomycetaceae | Histoplasma
Ajellomyces capsulatus NAmII G186AR	Ajc_a	cellular organisms | Eukaryota | Opisthokonta | Fungi | Dikarya | Ascomycota | saccharomyceta | Pezizomycotina | leotiomyceta | Eurotiomycetes | Eurotiomycetidae | Onygenales | Ajellomycetaceae | Histoplasma
Ajellomyces capsulatus NAmII G217B	Ajc_b	cellular organisms | Eukaryota | Opisthokonta | Fungi | Dikarya | Ascomycota | saccharomyceta | Pezizomycotina | leotiomyceta | Eurotiomycetes | Eurotiomycetidae | Onygenales | Ajellomycetaceae | Histoplasma
Ajellomyces dermatitidis ER-3	Ajd_a	cellular organisms | Eukaryota | Opisthokonta | Fungi | Dikarya | Ascomycota | saccharomyceta | Pezizomycotina | leotiomyceta | Eurotiomycetes | Eurotiomycetidae | Onygenales | Ajellomycetaceae | Blastomyces | Blastomyces dermatitidis
Ajellomyces dermatitidis SLH14081	Ajd_b	cellular organisms | Eukaryota | Opisthokonta | Fungi | Dikarya | Ascomycota | saccharomyceta | Pezizomycotina | leotiomyceta | Eurotiomycetes | Eurotiomycetidae | Onygenales | Ajellomycetaceae | Blastomyces | Blastomyces gilchristii
Albugo candida 2VRR	Abc	cellular organisms | Eukaryota | Stramenopiles | Oomycetes | Albuginales | Albuginaceae | Albugo | Albugo candida
Albugo laibachii Nc14	All	cellular organisms | Eukaryota | Stramenopiles | Oomycetes | Albuginales | Albuginaceae | Albugo | Albugo laibachii
Alexandrium tamarense	Alt	cellular organisms | Eukaryota | Alveolata | Dinophyceae | Gonyaulacales | Gonyaulacaceae | Alexandrium
Alligator mississippiensis	Agm	cellular organisms | Eukaryota | Opisthokonta | Metazoa | Eumetazoa | Bilateria | Deuterostomia | Chordata | Craniata | Vertebrata | Gnathostomata | Teleostomi | Euteleostomi | Sarcopterygii | Dipnotetrapodomorpha | Tetrapoda | Amniota | Sauropsida | Sauria | Archelosauria | Archosauria | Crocodylia | Alligatoridae | Alligatorinae | Alligator
Alligator sinensis	Alsi	cellular organisms | Eukaryota | Opisthokonta | Metazoa | Eumetazoa | Bilateria | Deuterostomia | Chordata | Craniata | Vertebrata | Gnathostomata | Teleostomi | Euteleostomi | Sarcopterygii | Dipnotetrapodomorpha | Tetrapoda | Amniota | Sauropsida | Sauria | Archelosauria | Archosauria | Crocodylia | Alligatoridae | Alligatorinae | Alligator
Allium cepa	Alc	cellular organisms | Eukaryota | Viridiplantae | Streptophyta | Streptophytina | Embryophyta | Tracheophyta | Euphyllophyta | Spermatophyta | Magnoliophyta | Mesangiospermae | Liliopsida | Petrosaviidae | Asparagales | Amaryllidaceae | Allioideae | Allieae | Allium
Alloascoidea hylecoeti JCM 7604	Alhy	cellular organisms | Eukaryota | Opisthokonta | Fungi | Dikarya | Ascomycota | saccharomyceta | Saccharomycotina | Saccharomycetes | Saccharomycetales | Alloascoideaceae | Alloascoidea
Allomyces macrogynus ATCC 38327	Alm	cellular organisms | Eukaryota | Opisthokonta | Fungi | Blastocladiomycota | Blastocladiomycetes | Blastocladiales | Blastocladiaceae | Allomyces | Allomyces macrogynus
Alternaria brassicicola ATCC 96866	Alb	cellular organisms | Eukaryota | Opisthokonta | Fungi | Dikarya | Ascomycota | saccharomyceta | Pezizomycotina | leotiomyceta | dothideomyceta | Dothideomycetes | Pleosporomycetidae | Pleosporales | Pleosporineae | Pleosporaceae | Alternaria
Amborella trichopoda	Abt	cellular organisms | Eukaryota | Viridiplantae | Streptophyta | Streptophytina | Embryophyta | Tracheophyta | Euphyllophyta | Spermatophyta | Magnoliophyta | basal Magnoliophyta | Amborellales | Amborellaceae | Amborella
Ammophila sp. IRT-2002	Ams	cellular organisms | Eukaryota | Opisthokonta | Metazoa | Eumetazoa | Bilateria | Protostomia | Ecdysozoa | Panarthropoda | Arthropoda | Mandibulata | Pancrustacea | Hexapoda | Insecta | Dicondylia | Pterygota | Neoptera | Endopterygota | Hymenoptera | Apocrita | Aculeata | Sphecoidea | Sphecidae | Sphecinae | Ammophilini | Ammophila
Amoeba proteus	Amp	cellular organisms | Eukaryota | Amoebozoa | Tubulinea | Euamoebida | Tubulinida | Amoebidae | Amoeba
Amoebidium parasiticum	Aop	cellular organisms | Eukaryota | Opisthokonta | Opisthokonta incertae sedis | Ichthyosporea | Ichthyophonida | Amoebidiaceae | Amoebidium
Amorphotheca resinae	Amr	cellular organisms | Eukaryota | Opisthokonta | Fungi | Dikarya | Ascomycota | saccharomyceta | Pezizomycotina | leotiomyceta | sordariomyceta | Leotiomycetes | Leotiomycetes incertae sedis | Myxotrichaceae | Amorphotheca
Amphimedon queenslandica	Amq	cellular organisms | Eukaryota | Opisthokonta | Metazoa | Porifera | Demospongiae | Heteroscleromorpha | Haplosclerida | Niphatidae | Amphimedon
Ancylostoma ceylanicum	Ayc	cellular organisms | Eukaryota | Opisthokonta | Metazoa | Eumetazoa | Bilateria | Protostomia | Ecdysozoa | Nematoda | Chromadorea | Rhabditida | Strongylida | Ancylostomatoidea | Ancylostomatidae | Ancylostomatinae | Ancylostoma
Anemia phyllitidis	Ap	cellular organisms | Eukaryota | Viridiplantae | Streptophyta | Streptophytina | Embryophyta | Tracheophyta | Euphyllophyta | Moniliformopses | Polypodiidae | Schizaeales | Anemiaceae | Anemia
Anemonia sulcata	As	cellular organisms | Eukaryota | Opisthokonta | Metazoa | Eumetazoa | Cnidaria | Anthozoa | Hexacorallia | Actiniaria | Nynantheae | Actiniidae | Anemonia
Angomonas deanei ATCC 30255	Agd_a	cellular organisms | Eukaryota | Euglenozoa | Kinetoplastida | Trypanosomatidae | Strigomonadinae | Angomonas
Angomonas desouzai strain TCC079E	Amd	cellular organisms | Eukaryota | Euglenozoa | Kinetoplastida | Trypanosomatidae | Strigomonadinae | Angomonas
Anguilla japonica	Aj	cellular organisms | Eukaryota | Opisthokonta | Metazoa | Eumetazoa | Bilateria | Deuterostomia | Chordata | Craniata | Vertebrata | Gnathostomata | Teleostomi | Euteleostomi | Actinopterygii | Actinopteri | Neopterygii | Teleostei | Elopocephalai | Elopocephala | Elopomorpha | Anguilliformes | Anguillidae | Anguilla
Anncaliia algerae PRA109	Aaa_a	cellular organisms | Eukaryota | Opisthokonta | Fungi | Microsporidia | Apansporoblastina | Tubulinosematidae | Anncaliia | Anncaliia algerae
Anncaliia algerae PRA339	Aaa_b	cellular organisms | Eukaryota | Opisthokonta | Fungi | Microsporidia | Apansporoblastina | Tubulinosematidae | Anncaliia | Anncaliia algerae
Anncaliia algerae Undeen	Aaa	cellular organisms | Eukaryota | Opisthokonta | Fungi | Microsporidia | Apansporoblastina | Tubulinosematidae | Anncaliia | Anncaliia algerae
Anolis carolinensis	Aoc	cellular organisms | Eukaryota | Opisthokonta | Metazoa | Eumetazoa | Bilateria | Deuterostomia | Chordata | Craniata | Vertebrata | Gnathostomata | Teleostomi | Euteleostomi | Sarcopterygii | Dipnotetrapodomorpha | Tetrapoda | Amniota | Sauropsida | Sauria | Lepidosauria | Squamata | Bifurcata | Unidentata | Episquamata | Toxicofera | Iguania | Iguanidae | Polychrotinae | Anolis
Anopheles albimanus	Aha	cellular organisms | Eukaryota | Opisthokonta | Metazoa | Eumetazoa | Bilateria | Protostomia | Ecdysozoa | Panarthropoda | Arthropoda | Mandibulata | Pancrustacea | Hexapoda | Insecta | Dicondylia | Pterygota | Neoptera | Endopterygota | Diptera | Nematocera | Culicomorpha | Culicoidea | Culicidae | Anophelinae | Anopheles | Nyssorhynchus | Albimanus | Albimanus
Anopheles arabiensis strain DONG5_A	Aar	cellular organisms | Eukaryota | Opisthokonta | Metazoa | Eumetazoa | Bilateria | Protostomia | Ecdysozoa | Panarthropoda | Arthropoda | Mandibulata | Pancrustacea | Hexapoda | Insecta | Dicondylia | Pterygota | Neoptera | Endopterygota | Diptera | Nematocera | Culicomorpha | Culicoidea | Culicidae | Anophelinae | Anopheles | Cellia | Pyretophorus | gambiae species complex
Anopheles christyi strain ACHKN1017	Ahc	cellular organisms | Eukaryota | Opisthokonta | Metazoa | Eumetazoa | Bilateria | Protostomia | Ecdysozoa | Panarthropoda | Arthropoda | Mandibulata | Pancrustacea | Hexapoda | Insecta | Dicondylia | Pterygota | Neoptera | Endopterygota | Diptera | Nematocera | Culicomorpha | Culicoidea | Culicidae | Anophelinae | Anopheles | Cellia | Pyretophorus
Anopheles darlingi	And	cellular organisms | Eukaryota | Opisthokonta | Metazoa | Eumetazoa | Bilateria | Protostomia | Ecdysozoa | Panarthropoda | Arthropoda | Mandibulata | Pancrustacea | Hexapoda | Insecta | Dicondylia | Pterygota | Neoptera | Endopterygota | Diptera | Nematocera | Culicomorpha | Culicoidea | Culicidae | Anophelinae | Anopheles | Nyssorhynchus | Argyritarsis | Argyritarsis | darlingi group
Anopheles dirus strain WRAIR2	Aod	cellular organisms | Eukaryota | Opisthokonta | Metazoa | Eumetazoa | Bilateria | Protostomia | Ecdysozoa | Panarthropoda | Arthropoda | Mandibulata | Pancrustacea | Hexapoda | Insecta | Dicondylia | Pterygota | Neoptera | Endopterygota | Diptera | Nematocera | Culicomorpha | Culicoidea | Culicidae | Anophelinae | Anopheles | Cellia | Neomyzomyia | leucosphyrus group | leucosphyrus subgroup | dir…
Anopheles epiroticus	Ane	cellular organisms | Eukaryota | Opisthokonta | Metazoa | Eumetazoa | Bilateria | Protostomia | Ecdysozoa | Panarthropoda | Arthropoda | Mandibulata | Pancrustacea | Hexapoda | Insecta | Dicondylia | Pterygota | Neoptera | Endopterygota | Diptera | Nematocera | Culicomorpha | Culicoidea | Culicidae | Anophelinae | Anopheles | Cellia | Pyretophorus | sundaicus species complex
Anopheles funestus strain FUMOZ	Aof	cellular organisms | Eukaryota | Opisthokonta | Metazoa | Eumetazoa | Bilateria | Protostomia | Ecdysozoa | Panarthropoda | Arthropoda | Mandibulata | Pancrustacea | Hexapoda | Insecta | Dicondylia | Pterygota | Neoptera | Endopterygota | Diptera | Nematocera | Culicomorpha | Culicoidea | Culicidae | Anophelinae | Anopheles | Cellia | Myzomyia | funestus group | funestus subgroup
Anopheles gambiae str. PEST	Ang	cellular organisms | Eukaryota | Opisthokonta | Metazoa | Eumetazoa | Bilateria | Protostomia | Ecdysozoa | Panarthropoda | Arthropoda | Mandibulata | Pancrustacea | Hexapoda | Insecta | Dicondylia | Pterygota | Neoptera | Endopterygota | Diptera | Nematocera | Culicomorpha | Culicoidea | Culicidae | Anophelinae | Anopheles | Cellia | Pyretophorus | gambiae species complex | Anopheles gambiae
Anopheles minimus strain MINIMUS1	Aom	cellular organisms | Eukaryota | Opisthokonta | Metazoa | Eumetazoa | Bilateria | Protostomia | Ecdysozoa | Panarthropoda | Arthropoda | Mandibulata | Pancrustacea | Hexapoda | Insecta | Dicondylia | Pterygota | Neoptera | Endopterygota | Diptera | Nematocera | Culicomorpha | Culicoidea | Culicidae | Anophelinae | Anopheles | Cellia | Myzomyia | minimus group | minimus species complex
Anopheles quadriannulatus	Anq	cellular organisms | Eukaryota | Opisthokonta | Metazoa | Eumetazoa | Bilateria | Protostomia | Ecdysozoa | Panarthropoda | Arthropoda | Mandibulata | Pancrustacea | Hexapoda | Insecta | Dicondylia | Pterygota | Neoptera | Endopterygota | Diptera | Nematocera | Culicomorpha | Culicoidea | Culicidae | Anophelinae | Anopheles | Cellia | Pyretophorus | gambiae species complex
Anopheles stephensi	Aps	cellular organisms | Eukaryota | Opisthokonta | Metazoa | Eumetazoa | Bilateria | Protostomia | Ecdysozoa | Panarthropoda | Arthropoda | Mandibulata | Pancrustacea | Hexapoda | Insecta | Dicondylia | Pterygota | Neoptera | Endopterygota | Diptera | Nematocera | Culicomorpha | Culicoidea | Culicidae | Anophelinae | Anopheles | Cellia | Neocellia
Anoplophora glabripennis	Aog	cellular organisms | Eukaryota | Opisthokonta | Metazoa | Eumetazoa | Bilateria | Protostomia | Ecdysozoa | Panarthropoda | Arthropoda | Mandibulata | Pancrustacea | Hexapoda | Insecta | Dicondylia | Pterygota | Neoptera | Endopterygota | Coleoptera | Polyphaga | Cucujiformia | Chrysomeloidea | Cerambycidae | Lamiinae | Lamiini | Anoplophora
Anoplopoma fimbria	Anf	cellular organisms | Eukaryota | Opisthokonta | Metazoa | Eumetazoa | Bilateria | Deuterostomia | Chordata | Craniata | Vertebrata | Gnathostomata | Teleostomi | Euteleostomi | Actinopterygii | Actinopteri | Neopterygii | Teleostei | Osteoglossocephalai | Clupeocephala | Euteleosteomorpha | Neoteleostei | Eurypterygia | Ctenosquamata | Acanthomorphata | Euacanthomorphacea | Percomorphaceae | Eupe…
Antonospora locustae	Anl	cellular organisms | Eukaryota | Opisthokonta | Fungi | Microsporidia | Microsporidia incertae sedis | Antonospora
Aphanomyces astaci strain APO3	Apas	cellular organisms | Eukaryota | Stramenopiles | Oomycetes | Saprolegniales | Saprolegniaceae | Aphanomyces
Aphanomyces invadans strain NJM9701	Apin	cellular organisms | Eukaryota | Stramenopiles | Oomycetes | Saprolegniales | Saprolegniaceae | Aphanomyces
Apis florea	Apf	cellular organisms | Eukaryota | Opisthokonta | Metazoa | Eumetazoa | Bilateria | Protostomia | Ecdysozoa | Panarthropoda | Arthropoda | Mandibulata | Pancrustacea | Hexapoda | Insecta | Dicondylia | Pterygota | Neoptera | Endopterygota | Hymenoptera | Apocrita | Aculeata | Apoidea | Apidae | Apinae | Apini | Apis
Apis mellifera str. DH4	Am	cellular organisms | Eukaryota | Opisthokonta | Metazoa | Eumetazoa | Bilateria | Protostomia | Ecdysozoa | Panarthropoda | Arthropoda | Mandibulata | Pancrustacea | Hexapoda | Insecta | Dicondylia | Pterygota | Neoptera | Endopterygota | Hymenoptera | Apocrita | Aculeata | Apoidea | Apidae | Apinae | Apini | Apis
Aplanochytrium kerguelense PBS07	Alk	cellular organisms | Eukaryota | Stramenopiles | Labyrinthulomycetes | Thraustochytriaceae | Aplanochytrium | Aplanochytrium kerguelense
Aplysia californica	Apc	cellular organisms | Eukaryota | Opisthokonta | Metazoa | Eumetazoa | Bilateria | Protostomia | Lophotrochozoa | Mollusca | Gastropoda | Heterobranchia | Euthyneura | Euopisthobranchia | Aplysiomorpha | Aplysioidea | Aplysiidae | Aplysia
Apostichopus japonicus	Aoj	cellular organisms | Eukaryota | Opisthokonta | Metazoa | Eumetazoa | Bilateria | Deuterostomia | Echinodermata | Eleutherozoa | Echinozoa | Holothuroidea | Aspidochirotacea | Aspidochirotida | Stichopodidae | Apostichopus
Aptenodytes forsteri	Atf	cellular organisms | Eukaryota | Opisthokonta | Metazoa | Eumetazoa | Bilateria | Deuterostomia | Chordata | Craniata | Vertebrata | Gnathostomata | Teleostomi | Euteleostomi | Sarcopterygii | Dipnotetrapodomorpha | Tetrapoda | Amniota | Sauropsida | Sauria | Archelosauria | Archosauria | Dinosauria | Saurischia | Theropoda | Coelurosauria | Aves | Neognathae | Sphenisciformes | Spheniscidae | Ap…
Aquilegia	Aq	cellular organisms | Eukaryota | Viridiplantae | Streptophyta | Streptophytina | Embryophyta | Tracheophyta | Euphyllophyta | Spermatophyta | Magnoliophyta | Mesangiospermae | eudicotyledons | stem eudicotyledons | Ranunculales | Ranunculaceae | Thalictroideae
Aquilegia coerulea	Aqc	cellular organisms | Eukaryota | Viridiplantae | Streptophyta | Streptophytina | Embryophyta | Tracheophyta | Euphyllophyta | Spermatophyta | Magnoliophyta | Mesangiospermae | eudicotyledons | stem eudicotyledons | Ranunculales | Ranunculaceae | Thalictroideae | Aquilegia
Arabidopsis lyrata	Arl	cellular organisms | Eukaryota | Viridiplantae | Streptophyta | Streptophytina | Embryophyta | Tracheophyta | Euphyllophyta | Spermatophyta | Magnoliophyta | Mesangiospermae | eudicotyledons | Gunneridae | Pentapetalae | rosids | malvids | Brassicales | Brassicaceae | Camelineae | Arabidopsis
Arabidopsis thaliana	At	cellular organisms | Eukaryota | Viridiplantae | Streptophyta | Streptophytina | Embryophyta | Tracheophyta | Euphyllophyta | Spermatophyta | Magnoliophyta | Mesangiospermae | eudicotyledons | Gunneridae | Pentapetalae | rosids | malvids | Brassicales | Brassicaceae | Camelineae | Arabidopsis
Argochrysis armilla	Arar	cellular organisms | Eukaryota | Opisthokonta | Metazoa | Eumetazoa | Bilateria | Protostomia | Ecdysozoa | Panarthropoda | Arthropoda | Mandibulata | Pancrustacea | Hexapoda | Insecta | Dicondylia | Pterygota | Neoptera | Endopterygota | Hymenoptera | Apocrita | Aculeata | Chrysidoidea | Chrysididae | Chrysidinae | Chrysidini | Argochrysis
Argopecten irradians	Ai	cellular organisms | Eukaryota | Opisthokonta | Metazoa | Eumetazoa | Bilateria | Protostomia | Lophotrochozoa | Mollusca | Bivalvia | Pteriomorphia | Pectinoida | Pectinoidea | Pectinidae | Argopecten
Armigeres subalbatus	Ars	cellular organisms | Eukaryota | Opisthokonta | Metazoa | Eumetazoa | Bilateria | Protostomia | Ecdysozoa | Panarthropoda | Arthropoda | Mandibulata | Pancrustacea | Hexapoda | Insecta | Dicondylia | Pterygota | Neoptera | Endopterygota | Diptera | Nematocera | Culicomorpha | Culicoidea | Culicidae | Culicinae | Aedini | Armigeres | Armigeres
Arthrobotrys oligospora ATCC 24927	Ato	cellular organisms | Eukaryota | Opisthokonta | Fungi | Dikarya | Ascomycota | saccharomyceta | Pezizomycotina | Orbiliomycetes | Orbiliales | Orbiliaceae | Orbilia | mitosporic Orbilia auricolor | Arthrobotrys oligospora
Arthroderma benhamiae CBS 112371	Arb	cellular organisms | Eukaryota | Opisthokonta | Fungi | Dikarya | Ascomycota | saccharomyceta | Pezizomycotina | leotiomyceta | Eurotiomycetes | Eurotiomycetidae | Onygenales | Arthrodermataceae | Arthroderma | Arthroderma benhamiae
Arthroderma gypseum CBS 118893	Arg	cellular organisms | Eukaryota | Opisthokonta | Fungi | Dikarya | Ascomycota | saccharomyceta | Pezizomycotina | leotiomyceta | Eurotiomycetes | Eurotiomycetidae | Onygenales | Arthrodermataceae | Microsporum | Microsporum gypseum
Arthroderma otae CBS 113480	Aro	cellular organisms | Eukaryota | Opisthokonta | Fungi | Dikarya | Ascomycota | saccharomyceta | Pezizomycotina | leotiomyceta | Eurotiomycetes | Eurotiomycetidae | Onygenales | Arthrodermataceae | Arthroderma | Arthroderma otae
Ascaris suum	Ass	cellular organisms | Eukaryota | Opisthokonta | Metazoa | Eumetazoa | Bilateria | Protostomia | Ecdysozoa | Nematoda | Chromadorea | Ascaridida | Ascaridoidea | Ascarididae | Ascaris
Ascoidea asiatica JCM 7603	Aoas	cellular organisms | Eukaryota | Opisthokonta | Fungi | Dikarya | Ascomycota | saccharomyceta | Saccharomycotina | Saccharomycetes | Saccharomycetales | Ascoideaceae | Ascoidea
Ascoidea rubescens DSM 1968	Acr	cellular organisms | Eukaryota | Opisthokonta | Fungi | Dikarya | Ascomycota | saccharomyceta | Saccharomycotina | Saccharomycetes | Saccharomycetales | Ascoideaceae | Ascoidea | Ascoidea rubescens
Ascosphaera apis ARSEF 7405	Asa	cellular organisms | Eukaryota | Opisthokonta | Fungi | Dikarya | Ascomycota | saccharomyceta | Pezizomycotina | leotiomyceta | Eurotiomycetes | Eurotiomycetidae | Onygenales | Ascosphaeraceae | Ascosphaera | Ascosphaera apis
Aspergillus aculeatus ATCC16872	Apa	cellular organisms | Eukaryota | Opisthokonta | Fungi | Dikarya | Ascomycota | saccharomyceta | Pezizomycotina | leotiomyceta | Eurotiomycetes | Eurotiomycetidae | Eurotiales | Aspergillaceae | Aspergillus | Aspergillus aculeatus
Aspergillus carbonarius ITEM 5010	Aec	cellular organisms | Eukaryota | Opisthokonta | Fungi | Dikarya | Ascomycota | saccharomyceta | Pezizomycotina | leotiomyceta | Eurotiomycetes | Eurotiomycetidae | Eurotiales | Aspergillaceae | Aspergillus | Aspergillus carbonarius
Aspergillus clavatus NRRL 1	Asc	cellular organisms | Eukaryota | Opisthokonta | Fungi | Dikarya | Ascomycota | saccharomyceta | Pezizomycotina | leotiomyceta | Eurotiomycetes | Eurotiomycetidae | Eurotiales | Aspergillaceae | Aspergillus | Aspergillus clavatus
Aspergillus flavus NRRL3357	Af	cellular organisms | Eukaryota | Opisthokonta | Fungi | Dikarya | Ascomycota | saccharomyceta | Pezizomycotina | leotiomyceta | Eurotiomycetes | Eurotiomycetidae | Eurotiales | Aspergillaceae | Aspergillus | Aspergillus flavus
Aspergillus fumigatus A1163	Asf_b	cellular organisms | Eukaryota | Opisthokonta | Fungi | Dikarya | Ascomycota | saccharomyceta | Pezizomycotina | leotiomyceta | Eurotiomycetes | Eurotiomycetidae | Eurotiales | Aspergillaceae | Aspergillus | Aspergillus fumigatus
Aspergillus fumigatus Af293	Asf_a	cellular organisms | Eukaryota | Opisthokonta | Fungi | Dikarya | Ascomycota | saccharomyceta | Pezizomycotina | leotiomyceta | Eurotiomycetes | Eurotiomycetidae | Eurotiales | Aspergillaceae | Aspergillus | Aspergillus fumigatus
Aspergillus kawachii IFO 4308	Ask	cellular organisms | Eukaryota | Opisthokonta | Fungi | Dikarya | Ascomycota | saccharomyceta | Pezizomycotina | leotiomyceta | Eurotiomycetes | Eurotiomycetidae | Eurotiales | Aspergillaceae | Aspergillus | Aspergillus kawachii
Aspergillus niger ATCC 1015	An_a	cellular organisms | Eukaryota | Opisthokonta | Fungi | Dikarya | Ascomycota | saccharomyceta | Pezizomycotina | leotiomyceta | Eurotiomycetes | Eurotiomycetidae | Eurotiales | Aspergillaceae | Aspergillus | Aspergillus niger
Aspergillus niger CBS 513.88	An_b	cellular organisms | Eukaryota | Opisthokonta | Fungi | Dikarya | Ascomycota | saccharomyceta | Pezizomycotina | leotiomyceta | Eurotiomycetes | Eurotiomycetidae | Eurotiales | Aspergillaceae | Aspergillus | Aspergillus niger
Aspergillus oryzae RIB40	Ao	cellular organisms | Eukaryota | Opisthokonta | Fungi | Dikarya | Ascomycota | saccharomyceta | Pezizomycotina | leotiomyceta | Eurotiomycetes | Eurotiomycetidae | Eurotiales | Aspergillaceae | Aspergillus | Aspergillus oryzae
Aspergillus sojae NBRC 4239	Ags	cellular organisms | Eukaryota | Opisthokonta | Fungi | Dikarya | Ascomycota | saccharomyceta | Pezizomycotina | leotiomyceta | Eurotiomycetes | Eurotiomycetidae | Eurotiales | Aspergillaceae | Aspergillus | Aspergillus sojae
Aspergillus terreus NIH2624	Ast	cellular organisms | Eukaryota | Opisthokonta | Fungi | Dikarya | Ascomycota | saccharomyceta | Pezizomycotina | leotiomyceta | Eurotiomycetes | Eurotiomycetidae | Eurotiales | Aspergillaceae | Aspergillus | Aspergillus terreus
Asterias forbesi	Asfo	cellular organisms | Eukaryota | Opisthokonta | Metazoa | Eumetazoa | Bilateria | Deuterostomia | Echinodermata | Eleutherozoa | Asterozoa | Asteroidea | Forcipulatacea | Forcipulatida | Asteriidae | Asterias
Asterias rubens	Aer	cellular organisms | Eukaryota | Opisthokonta | Metazoa | Eumetazoa | Bilateria | Deuterostomia | Echinodermata | Eleutherozoa | Asterozoa | Asteroidea | Forcipulatacea | Forcipulatida | Asteriidae | Asterias
Asterochloris sp. Cgr/DA1pho	Ahs	cellular organisms | Eukaryota | Viridiplantae | Chlorophyta | Trebouxiophyceae | Microthamniales | Asterochloris
Astyanax mexicanus	Asm	cellular organisms | Eukaryota | Opisthokonta | Metazoa | Eumetazoa | Bilateria | Deuterostomia | Chordata | Craniata | Vertebrata | Gnathostomata | Teleostomi | Euteleostomi | Actinopterygii | Actinopteri | Neopterygii | Teleostei | Osteoglossocephalai | Clupeocephala | Otomorpha | Ostariophysi | Otophysi | Characiphysae | Characiformes | Characoidei | Characidae | Characidae incertae sedis | As…
Athalia rosae	Ahr	cellular organisms | Eukaryota | Opisthokonta | Metazoa | Eumetazoa | Bilateria | Protostomia | Ecdysozoa | Panarthropoda | Arthropoda | Mandibulata | Pancrustacea | Hexapoda | Insecta | Dicondylia | Pterygota | Neoptera | Endopterygota | Hymenoptera | Tenthredinoidea | Tenthredinidae | Allantinae | Athalia
Atrina rigida	Atr	cellular organisms | Eukaryota | Opisthokonta | Metazoa | Eumetazoa | Bilateria | Protostomia | Lophotrochozoa | Mollusca | Bivalvia | Pteriomorphia | Pterioida | Pinnoidea | Pinnidae | Atrina
Atta cephalotes	Aac	cellular organisms | Eukaryota | Opisthokonta | Metazoa | Eumetazoa | Bilateria | Protostomia | Ecdysozoa | Panarthropoda | Arthropoda | Mandibulata | Pancrustacea | Hexapoda | Insecta | Dicondylia | Pterygota | Neoptera | Endopterygota | Hymenoptera | Apocrita | Aculeata | Vespoidea | Formicidae | Myrmicinae | Attini | Atta
Aurantiochytrium limacinum ATCC MYA-1381	Aul	cellular organisms | Eukaryota | Stramenopiles | Labyrinthulomycetes | Thraustochytriaceae | Aurantiochytrium | Aurantiochytrium limacinum
Aureococcus anophagefferens	Aua	cellular organisms | Eukaryota | Stramenopiles | Pelagophyceae | Pelagomonadales | Aureococcus
Auricularia subglabra TFB-10046 SS5	Aus_a	cellular organisms | Eukaryota | Opisthokonta | Fungi | Dikarya | Basidiomycota | Agaricomycotina | Agaricomycetes | Agaricomycetes incertae sedis | Auriculariales | Auriculariaceae | Auricularia | Auricularia subglabra
Babesia bigemina	Bab	cellular organisms | Eukaryota | Alveolata | Apicomplexa | Aconoidasida | Piroplasmida | Babesiidae | Babesia
Babesia bovis str. Texas T2Bo	Bb	cellular organisms | Eukaryota | Alveolata | Apicomplexa | Aconoidasida | Piroplasmida | Babesiidae | Babesia
Babesia microti strain RI	Bam	cellular organisms | Eukaryota | Alveolata | Apicomplexa | Aconoidasida | Piroplasmida | Babesiidae | Babesia | Babesia microti
Babjeviella inositovora NRRL Y-12698	Bai	cellular organisms | Eukaryota | Opisthokonta | Fungi | Dikarya | Ascomycota | saccharomyceta | Saccharomycotina | Saccharomycetes | Saccharomycetales | Debaryomycetaceae | Babjeviella | Babjeviella inositovora
Balamuthia mandrillaris 2046	Bama_a	cellular organisms | Eukaryota | Amoebozoa | Discosea | Longamoebia | Centramoebida | Balamuthiidae | Balamuthia
Balamuthia mandrillaris CDC-V039	Bama	cellular organisms | Eukaryota | Amoebozoa | Discosea | Longamoebia | Centramoebida | Balamuthiidae | Balamuthia
Bathycoccus	Bah	cellular organisms | Eukaryota | Viridiplantae | Chlorophyta | prasinophytes | Mamiellophyceae | Mamiellales | Bathycoccaceae
Batrachochytrium dendrobatidis JAM81	Bad_b	cellular organisms | Eukaryota | Opisthokonta | Fungi | Chytridiomycota | Chytridiomycetes | Rhizophydiales | Rhizophydiales incertae sedis | Batrachochytrium | Batrachochytrium dendrobatidis
Batrachochytrium dendrobatidis JEL423	Bad_a	cellular organisms | Eukaryota | Opisthokonta | Fungi | Chytridiomycota | Chytridiomycetes | Rhizophydiales | Rhizophydiales incertae sedis | Batrachochytrium | Batrachochytrium dendrobatidis
Baudoinia panamericana UAMH 10762	Bapa	cellular organisms | Eukaryota | Opisthokonta | Fungi | Dikarya | Ascomycota | saccharomyceta | Pezizomycotina | leotiomyceta | dothideomyceta | Dothideomycetes | Dothideomycetidae | Capnodiales | Teratosphaeriaceae | Baudoinia | Baudoinia panamericana
Beta vulgaris	Bev	cellular organisms | Eukaryota | Viridiplantae | Streptophyta | Streptophytina | Embryophyta | Tracheophyta | Euphyllophyta | Spermatophyta | Magnoliophyta | Mesangiospermae | eudicotyledons | Gunneridae | Pentapetalae | Caryophyllales | Chenopodiaceae | Betoideae | Beta
Betula nana	Ben	cellular organisms | Eukaryota | Viridiplantae | Streptophyta | Streptophytina | Embryophyta | Tracheophyta | Euphyllophyta | Spermatophyta | Magnoliophyta | Mesangiospermae | eudicotyledons | Gunneridae | Pentapetalae | rosids | fabids | Fagales | Betulaceae | Betula
Bigelowiella natans	Bin	cellular organisms | Eukaryota | Rhizaria | Cercozoa | Chlorarachniophyceae | Bigelowiella
Biomphalaria glabrata	Big	cellular organisms | Eukaryota | Opisthokonta | Metazoa | Eumetazoa | Bilateria | Protostomia | Lophotrochozoa | Mollusca | Gastropoda | Heterobranchia | Euthyneura | Panpulmonata | Hygrophila | Planorboidea | Planorbidae | Biomphalaria
Bjerkandera adusta	Bja	cellular organisms | Eukaryota | Opisthokonta | Fungi | Dikarya | Basidiomycota | Agaricomycotina | Agaricomycetes | Agaricomycetes incertae sedis | Polyporales | Meruliaceae | Bjerkandera
Blastocystis hominis	Bh	cellular organisms | Eukaryota | Stramenopiles | Blastocystis
Blatta sp. IRT-2002	Bls	cellular organisms | Eukaryota | Opisthokonta | Metazoa | Eumetazoa | Bilateria | Protostomia | Ecdysozoa | Panarthropoda | Arthropoda | Mandibulata | Pancrustacea | Hexapoda | Insecta | Dicondylia | Pterygota | Neoptera | Orthopteroidea | Dictyoptera | Blattodea | Blattoidea | Blattidae | Blattinae | Blatta
Blumeria graminis f. sp. hordei DH14	Bg	cellular organisms | Eukaryota | Opisthokonta | Fungi | Dikarya | Ascomycota | saccharomyceta | Pezizomycotina | leotiomyceta | sordariomyceta | Leotiomycetes | Erysiphales | Erysiphaceae | Blumeria | Blumeria graminis | Blumeria graminis f. sp. hordei
Bodo saltans	Bds	cellular organisms | Eukaryota | Euglenozoa | Kinetoplastida | Bodonidae | Bodo
Bolidomonas pacifica	Blpa	cellular organisms | Eukaryota | Stramenopiles | Bolidophyceae | Bolidomonas
Bombus impatiens	Boi	cellular organisms | Eukaryota | Opisthokonta | Metazoa | Eumetazoa | Bilateria | Protostomia | Ecdysozoa | Panarthropoda | Arthropoda | Mandibulata | Pancrustacea | Hexapoda | Insecta | Dicondylia | Pterygota | Neoptera | Endopterygota | Hymenoptera | Apocrita | Aculeata | Apoidea | Apidae | Bombinae | Bombini | Bombus | Pyrobombus
Bombus terrestris	Bot	cellular organisms | Eukaryota | Opisthokonta | Metazoa | Eumetazoa | Bilateria | Protostomia | Ecdysozoa | Panarthropoda | Arthropoda | Mandibulata | Pancrustacea | Hexapoda | Insecta | Dicondylia | Pterygota | Neoptera | Endopterygota | Hymenoptera | Apocrita | Aculeata | Apoidea | Apidae | Bombinae | Bombini | Bombus | Bombus
Bombyx mandarina	Bmm	cellular organisms | Eukaryota | Opisthokonta | Metazoa | Eumetazoa | Bilateria | Protostomia | Ecdysozoa | Panarthropoda | Arthropoda | Mandibulata | Pancrustacea | Hexapoda | Insecta | Dicondylia | Pterygota | Neoptera | Endopterygota | Amphiesmenoptera | Lepidoptera | Glossata | Neolepidoptera | Heteroneura | Ditrysia | Obtectomera | Bombycoidea | Bombycidae | Bombycinae | Bombyx
Bombyx mori	Bm	cellular organisms | Eukaryota | Opisthokonta | Metazoa | Eumetazoa | Bilateria | Protostomia | Ecdysozoa | Panarthropoda | Arthropoda | Mandibulata | Pancrustacea | Hexapoda | Insecta | Dicondylia | Pterygota | Neoptera | Endopterygota | Amphiesmenoptera | Lepidoptera | Glossata | Neolepidoptera | Heteroneura | Ditrysia | Obtectomera | Bombycoidea | Bombycidae | Bombycinae | Bombyx
Bombyx mori str. Dazao	Bm_b	cellular organisms | Eukaryota | Opisthokonta | Metazoa | Eumetazoa | Bilateria | Protostomia | Ecdysozoa | Panarthropoda | Arthropoda | Mandibulata | Pancrustacea | Hexapoda | Insecta | Dicondylia | Pterygota | Neoptera | Endopterygota | Amphiesmenoptera | Lepidoptera | Glossata | Neolepidoptera | Heteroneura | Ditrysia | Obtectomera | Bombycoidea | Bombycidae | Bombycinae | Bombyx
Bonellia viridis	Bv	cellular organisms | Eukaryota | Opisthokonta | Metazoa | Eumetazoa | Bilateria | Protostomia | Lophotrochozoa | Annelida | Polychaeta | Echiura | Echiuroinea | Bonelliidae | Bonellia
Bos taurus	Bt	cellular organisms | Eukaryota | Opisthokonta | Metazoa | Eumetazoa | Bilateria | Deuterostomia | Chordata | Craniata | Vertebrata | Gnathostomata | Teleostomi | Euteleostomi | Sarcopterygii | Dipnotetrapodomorpha | Tetrapoda | Amniota | Mammalia | Theria | Eutheria | Boreoeutheria | Laurasiatheria | Cetartiodactyla | Ruminantia | Pecora | Bovidae | Bovinae | Bos
Botryobasidium botryosum	Bob	cellular organisms | Eukaryota | Opisthokonta | Fungi | Dikarya | Basidiomycota | Agaricomycotina | Agaricomycetes | Agaricomycetes incertae sedis | Cantharellales | Botryobasidiaceae | Botryobasidium
Botryosphaeria dothidea	Bod	cellular organisms | Eukaryota | Opisthokonta | Fungi | Dikarya | Ascomycota | saccharomyceta | Pezizomycotina | leotiomyceta | dothideomyceta | Dothideomycetes | Dothideomycetes incertae sedis | Botryosphaeriales | Botryosphaeriaceae | Botryosphaeria
Botryotinia fuckeliana B05.10	Bof	cellular organisms | Eukaryota | Opisthokonta | Fungi | Dikarya | Ascomycota | saccharomyceta | Pezizomycotina | leotiomyceta | sordariomyceta | Leotiomycetes | Helotiales | Sclerotiniaceae | Botrytis | Botrytis cinerea
Brachionus plicatilis	Brp	cellular organisms | Eukaryota | Opisthokonta | Metazoa | Eumetazoa | Bilateria | Protostomia | Lophotrochozoa | Rotifera | Monogononta | Pseudotrocha | Ploima | Brachionidae | Brachionus
Brachiopod sp. IRT-2002	Bs	cellular organisms | Eukaryota | Opisthokonta | Metazoa | Eumetazoa | Bilateria | Protostomia | Lophotrochozoa | Brachiopoda | unclassified Brachiopoda
Brachydanio rerio str. Tuebingen	Br	cellular organisms | Eukaryota | Opisthokonta | Metazoa | Eumetazoa | Bilateria | Deuterostomia | Chordata | Craniata | Vertebrata | Gnathostomata | Teleostomi | Euteleostomi | Actinopterygii | Actinopteri | Neopterygii | Teleostei | Osteoglossocephalai | Clupeocephala | Otomorpha | Ostariophysi | Otophysi | Cypriniphysae | Cypriniformes | Cyprinoidea | Cyprinidae | Danio
Brachypodium distachyon Bd21	Bd	cellular organisms | Eukaryota | Viridiplantae | Streptophyta | Streptophytina | Embryophyta | Tracheophyta | Euphyllophyta | Spermatophyta | Magnoliophyta | Mesangiospermae | Liliopsida | Petrosaviidae | commelinids | Poales | Poaceae | BOP clade | Pooideae | Brachypodieae | Brachypodium
Branchiostoma floridae	Bf	cellular organisms | Eukaryota | Opisthokonta | Metazoa | Eumetazoa | Bilateria | Deuterostomia | Chordata | Cephalochordata | Branchiostomidae | Branchiostoma
Brassica napus	Bn	cellular organisms | Eukaryota | Viridiplantae | Streptophyta | Streptophytina | Embryophyta | Tracheophyta | Euphyllophyta | Spermatophyta | Magnoliophyta | Mesangiospermae | eudicotyledons | Gunneridae | Pentapetalae | rosids | malvids | Brassicales | Brassicaceae | Brassiceae | Brassica
Brassica rapa subsp. campestris	Brsc	cellular organisms | Eukaryota | Viridiplantae | Streptophyta | Streptophytina | Embryophyta | Tracheophyta | Euphyllophyta | Spermatophyta | Magnoliophyta | Mesangiospermae | eudicotyledons | Gunneridae | Pentapetalae | rosids | malvids | Brassicales | Brassicaceae | Brassiceae | Brassica | Brassica rapa
Brassica rapa subsp. pekinensis	Brsp	cellular organisms | Eukaryota | Viridiplantae | Streptophyta | Streptophytina | Embryophyta | Tracheophyta | Euphyllophyta | Spermatophyta | Magnoliophyta | Mesangiospermae | eudicotyledons | Gunneridae | Pentapetalae | rosids | malvids | Brassicales | Brassicaceae | Brassiceae | Brassica | Brassica rapa
Bremia lactucae	Bel	cellular organisms | Eukaryota | Stramenopiles | Oomycetes | Peronosporales | Peronosporaceae | Bremia
Brettanomyces bruxellensis CBS 2499	Bebr_c	cellular organisms | Eukaryota | Opisthokonta | Fungi | Dikarya | Ascomycota | saccharomyceta | Saccharomycotina | Saccharomycetes | Saccharomycetales | Pichiaceae | Brettanomyces | Brettanomyces bruxellensis
Brugia malayi	Brm	cellular organisms | Eukaryota | Opisthokonta | Metazoa | Eumetazoa | Bilateria | Protostomia | Ecdysozoa | Nematoda | Chromadorea | Spirurida | Filarioidea | Onchocercidae | Brugia
Brugia malayi strain FR3	Brm_a	cellular organisms | Eukaryota | Opisthokonta | Metazoa | Eumetazoa | Bilateria | Protostomia | Ecdysozoa | Nematoda | Chromadorea | Spirurida | Filarioidea | Onchocercidae | Brugia
Brugia pahangi	Bp	cellular organisms | Eukaryota | Opisthokonta | Metazoa | Eumetazoa | Bilateria | Protostomia | Ecdysozoa | Nematoda | Chromadorea | Spirurida | Filarioidea | Onchocercidae | Brugia
Bunodactis verrucosa	Buv	cellular organisms | Eukaryota | Opisthokonta | Metazoa | Eumetazoa | Cnidaria | Anthozoa | Hexacorallia | Actiniaria | Nynantheae | Actiniidae | Aulactinia
Bursaphelenchus xylophilus	Bx	cellular organisms | Eukaryota | Opisthokonta | Metazoa | Eumetazoa | Bilateria | Protostomia | Ecdysozoa | Nematoda | Chromadorea | Tylenchida | Aphelenchina | Aphelenchoidea | Aphelenchoididae | Bursaphelenchus
Caenorhabditis angaria	Cea	cellular organisms | Eukaryota | Opisthokonta | Metazoa | Eumetazoa | Bilateria | Protostomia | Ecdysozoa | Nematoda | Chromadorea | Rhabditida | Rhabditoidea | Rhabditidae | Peloderinae | Caenorhabditis
Caenorhabditis brenneri	Cab	cellular organisms | Eukaryota | Opisthokonta | Metazoa | Eumetazoa | Bilateria | Protostomia | Ecdysozoa | Nematoda | Chromadorea | Rhabditida | Rhabditoidea | Rhabditidae | Peloderinae | Caenorhabditis
Caenorhabditis briggsae	Cb	cellular organisms | Eukaryota | Opisthokonta | Metazoa | Eumetazoa | Bilateria | Protostomia | Ecdysozoa | Nematoda | Chromadorea | Rhabditida | Rhabditoidea | Rhabditidae | Peloderinae | Caenorhabditis
Caenorhabditis elegans	Ce	cellular organisms | Eukaryota | Opisthokonta | Metazoa | Eumetazoa | Bilateria | Protostomia | Ecdysozoa | Nematoda | Chromadorea | Rhabditida | Rhabditoidea | Rhabditidae | Peloderinae | Caenorhabditis
Caenorhabditis japonica DF5081	Cej	cellular organisms | Eukaryota | Opisthokonta | Metazoa | Eumetazoa | Bilateria | Protostomia | Ecdysozoa | Nematoda | Chromadorea | Rhabditida | Rhabditoidea | Rhabditidae | Peloderinae | Caenorhabditis
Caenorhabditis remanei PB4641	Car	cellular organisms | Eukaryota | Opisthokonta | Metazoa | Eumetazoa | Bilateria | Protostomia | Ecdysozoa | Nematoda | Chromadorea | Rhabditida | Rhabditoidea | Rhabditidae | Peloderinae | Caenorhabditis
Caenorhabditis sp. 11 MAF-2010 strain JU1373	Ces_a	cellular organisms | Eukaryota | Opisthokonta | Metazoa | Eumetazoa | Bilateria | Protostomia | Ecdysozoa | Nematoda | Chromadorea | Rhabditida | Rhabditoidea | Rhabditidae | Peloderinae | Caenorhabditis
Cajanus cajan	Cjc	cellular organisms | Eukaryota | Viridiplantae | Streptophyta | Streptophytina | Embryophyta | Tracheophyta | Euphyllophyta | Spermatophyta | Magnoliophyta | Mesangiospermae | eudicotyledons | Gunneridae | Pentapetalae | rosids | fabids | Fabales | Fabaceae | Papilionoideae | Phaseoleae | Cajanus
Callithrix jacchus	Caj	cellular organisms | Eukaryota | Opisthokonta | Metazoa | Eumetazoa | Bilateria | Deuterostomia | Chordata | Craniata | Vertebrata | Gnathostomata | Teleostomi | Euteleostomi | Sarcopterygii | Dipnotetrapodomorpha | Tetrapoda | Amniota | Mammalia | Theria | Eutheria | Boreoeutheria | Euarchontoglires | Primates | Haplorrhini | Simiiformes | Platyrrhini | Cebidae | Callitrichinae | Callithrix
Callorhinchus milii	Clm	cellular organisms | Eukaryota | Opisthokonta | Metazoa | Eumetazoa | Bilateria | Deuterostomia | Chordata | Craniata | Vertebrata | Gnathostomata | Chondrichthyes | Holocephali | Chimaeriformes | Callorhinchidae | Callorhinchus
Camponotus floridanus	Cmf	cellular organisms | Eukaryota | Opisthokonta | Metazoa | Eumetazoa | Bilateria | Protostomia | Ecdysozoa | Panarthropoda | Arthropoda | Mandibulata | Pancrustacea | Hexapoda | Insecta | Dicondylia | Pterygota | Neoptera | Endopterygota | Hymenoptera | Apocrita | Aculeata | Vespoidea | Formicidae | Formicinae | Camponotini | Camponotus
Candida albicans SC5314	Ca_a	cellular organisms | Eukaryota | Opisthokonta | Fungi | Dikarya | Ascomycota | saccharomyceta | Saccharomycotina | Saccharomycetes | Saccharomycetales | Debaryomycetaceae | Candida/Lodderomyces clade | Candida | Candida albicans
Candida albicans WO-1	Ca_b	cellular organisms | Eukaryota | Opisthokonta | Fungi | Dikarya | Ascomycota | saccharomyceta | Saccharomycotina | Saccharomycetes | Saccharomycetales | Debaryomycetaceae | Candida/Lodderomyces clade | Candida | Candida albicans
Candida arabinofermentans NRRL YB-2248	Cda	cellular organisms | Eukaryota | Opisthokonta | Fungi | Dikarya | Ascomycota | saccharomyceta | Saccharomycotina | Saccharomycetes | Saccharomycetales | Pichiaceae | Ogataea | Ogataea/Candida clade | Candida arabinofermentans
Candida bracarensis CBS 10154	Cnb	cellular organisms | Eukaryota | Opisthokonta | Fungi | Dikarya | Ascomycota | saccharomyceta | Saccharomycotina | Saccharomycetes | Saccharomycetales | Saccharomycetaceae | Nakaseomyces | Nakaseomyces/Candida clade | Candida bracarensis
Candida castellii CBS 4332	Caca	cellular organisms | Eukaryota | Opisthokonta | Fungi | Dikarya | Ascomycota | saccharomyceta | Saccharomycotina | Saccharomycetes | Saccharomycetales | Saccharomycetaceae | Nakaseomyces | Nakaseomyces/Candida clade | Candida castellii
Candida dubliniensis CD36	Cad	cellular organisms | Eukaryota | Opisthokonta | Fungi | Dikarya | Ascomycota | saccharomyceta | Saccharomycotina | Saccharomycetes | Saccharomycetales | Debaryomycetaceae | Candida/Lodderomyces clade | Candida | Candida dubliniensis
Candida glabrata CBS138	Cgl	cellular organisms | Eukaryota | Opisthokonta | Fungi | Dikarya | Ascomycota | saccharomyceta | Saccharomycotina | Saccharomycetes | Saccharomycetales | Saccharomycetaceae | Nakaseomyces | Nakaseomyces/Candida clade | Candida glabrata
Candida maltosa Xu316	Cnm	cellular organisms | Eukaryota | Opisthokonta | Fungi | Dikarya | Ascomycota | saccharomyceta | Saccharomycotina | Saccharomycetes | Saccharomycetales | Debaryomycetaceae | Candida/Lodderomyces clade | Candida | Candida maltosa
Candida metapsilosis CANME	Came	cellular organisms | Eukaryota | Opisthokonta | Fungi | Dikarya | Ascomycota | saccharomyceta | Saccharomycotina | Saccharomycetes | Saccharomycetales | Debaryomycetaceae | Candida/Lodderomyces clade | Candida
Candida nivariensis CBS 9983	Cdn	cellular organisms | Eukaryota | Opisthokonta | Fungi | Dikarya | Ascomycota | saccharomyceta | Saccharomycotina | Saccharomycetes | Saccharomycetales | Saccharomycetaceae | Nakaseomyces | Nakaseomyces/Candida clade | Candida nivariensis
Candida orthopsilosis Co 90-125	Cao	cellular organisms | Eukaryota | Opisthokonta | Fungi | Dikarya | Ascomycota | saccharomyceta | Saccharomycotina | Saccharomycetes | Saccharomycetales | Debaryomycetaceae | Candida/Lodderomyces clade | Candida | Candida orthopsilosis
Candida parapsilosis CDC317	Cap	cellular organisms | Eukaryota | Opisthokonta | Fungi | Dikarya | Ascomycota | saccharomyceta | Saccharomycotina | Saccharomycetes | Saccharomycetales | Debaryomycetaceae | Candida/Lodderomyces clade | Candida | Candida parapsilosis
Candida tanzawaensis NRRL Y-17324	Cnt	cellular organisms | Eukaryota | Opisthokonta | Fungi | Dikarya | Ascomycota | saccharomyceta | Saccharomycotina | Saccharomycetes | Saccharomycetales | Debaryomycetaceae | Candida tanzawaensis clade | Candida tanzawaensis
Candida tenuis NRRL Y-1498	Cat	cellular organisms | Eukaryota | Opisthokonta | Fungi | Dikarya | Ascomycota | saccharomyceta | Saccharomycotina | Saccharomycetes | Saccharomycetales | Debaryomycetaceae | Yamadazyma | Yamadazyma/Candida clade
Candida tropicalis MYA-3404	Ct_a	cellular organisms | Eukaryota | Opisthokonta | Fungi | Dikarya | Ascomycota | saccharomyceta | Saccharomycotina | Saccharomycetes | Saccharomycetales | Debaryomycetaceae | Candida/Lodderomyces clade | Candida | Candida tropicalis
Canis lupus familiaris breed boxer	Caf	cellular organisms | Eukaryota | Opisthokonta | Metazoa | Eumetazoa | Bilateria | Deuterostomia | Chordata | Craniata | Vertebrata | Gnathostomata | Teleostomi | Euteleostomi | Sarcopterygii | Dipnotetrapodomorpha | Tetrapoda | Amniota | Mammalia | Theria | Eutheria | Boreoeutheria | Laurasiatheria | Carnivora | Caniformia | Canidae | Canis | Canis lupus
Cannabis sativa	Cns	cellular organisms | Eukaryota | Viridiplantae | Streptophyta | Streptophytina | Embryophyta | Tracheophyta | Euphyllophyta | Spermatophyta | Magnoliophyta | Mesangiospermae | eudicotyledons | Gunneridae | Pentapetalae | rosids | fabids | Rosales | Cannabaceae | Cannabis
Capitella teleta	Cpt	cellular organisms | Eukaryota | Opisthokonta | Metazoa | Eumetazoa | Bilateria | Protostomia | Lophotrochozoa | Annelida | Polychaeta | Scolecida | Capitellida | Capitellidae | Capitella
Capsaspora owczarzaki ATCC 30864	Co	cellular organisms | Eukaryota | Opisthokonta | Opisthokonta incertae sedis | Ichthyosporea | Capsaspora | Capsaspora owczarzaki
Capsella rubella	Cpr	cellular organisms | Eukaryota | Viridiplantae | Streptophyta | Streptophytina | Embryophyta | Tracheophyta | Euphyllophyta | Spermatophyta | Magnoliophyta | Mesangiospermae | eudicotyledons | Gunneridae | Pentapetalae | rosids | malvids | Brassicales | Brassicaceae | Camelineae | Capsella
Capsicum annuum	Caa	cellular organisms | Eukaryota | Viridiplantae | Streptophyta | Streptophytina | Embryophyta | Tracheophyta | Euphyllophyta | Spermatophyta | Magnoliophyta | Mesangiospermae | eudicotyledons | Gunneridae | Pentapetalae | asterids | lamiids | Solanales | Solanaceae | Solanoideae | Capsiceae | Capsicum
Carica papaya	Cip	cellular organisms | Eukaryota | Viridiplantae | Streptophyta | Streptophytina | Embryophyta | Tracheophyta | Euphyllophyta | Spermatophyta | Magnoliophyta | Mesangiospermae | eudicotyledons | Gunneridae | Pentapetalae | rosids | malvids | Brassicales | Caricaceae | Carica
Carollia perspicillata	Clp	cellular organisms | Eukaryota | Opisthokonta | Metazoa | Eumetazoa | Bilateria | Deuterostomia | Chordata | Craniata | Vertebrata | Gnathostomata | Teleostomi | Euteleostomi | Sarcopterygii | Dipnotetrapodomorpha | Tetrapoda | Amniota | Mammalia | Theria | Eutheria | Boreoeutheria | Laurasiatheria | Chiroptera | Microchiroptera | Phyllostomidae | Carolliinae | Carollia
Catenaria anguillulae PL171	Can	cellular organisms | Eukaryota | Opisthokonta | Fungi | Blastocladiomycota | Blastocladiomycetes | Blastocladiales | Catenariaceae | Catenaria | Catenaria anguillulae
Cavia porcellus str. inbred	Cvp	cellular organisms | Eukaryota | Opisthokonta | Metazoa | Eumetazoa | Bilateria | Deuterostomia | Chordata | Craniata | Vertebrata | Gnathostomata | Teleostomi | Euteleostomi | Sarcopterygii | Dipnotetrapodomorpha | Tetrapoda | Amniota | Mammalia | Theria | Eutheria | Boreoeutheria | Euarchontoglires | Glires | Rodentia | Hystricognathi | Caviidae | Cavia
Centruroides sculpturatus	Csc	cellular organisms | Eukaryota | Opisthokonta | Metazoa | Eumetazoa | Bilateria | Protostomia | Ecdysozoa | Panarthropoda | Arthropoda | Chelicerata | Arachnida | Scorpiones | Buthida | Buthoidea | Buthidae | Centruroides
Ceratitis capitata	Cec	cellular organisms | Eukaryota | Opisthokonta | Metazoa | Eumetazoa | Bilateria | Protostomia | Ecdysozoa | Panarthropoda | Arthropoda | Mandibulata | Pancrustacea | Hexapoda | Insecta | Dicondylia | Pterygota | Neoptera | Endopterygota | Diptera | Brachycera | Muscomorpha | Eremoneura | Cyclorrhapha | Schizophora | Acalyptratae | Tephritoidea | Tephritidae | Dacinae | Ceratitidini | Ceratitis | …
Cercospora zeae-maydis	Cz	cellular organisms | Eukaryota | Opisthokonta | Fungi | Dikarya | Ascomycota | saccharomyceta | Pezizomycotina | leotiomyceta | dothideomyceta | Dothideomycetes | Dothideomycetidae | Capnodiales | Mycosphaerellaceae | Cercospora
Chaetomium globosum CBS 148.51	Chg	cellular organisms | Eukaryota | Opisthokonta | Fungi | Dikarya | Ascomycota | saccharomyceta | Pezizomycotina | leotiomyceta | sordariomyceta | Sordariomycetes | Sordariomycetidae | Sordariales | Chaetomiaceae | Chaetomium | Chaetomium globosum
Chaetomium thermophilum var. thermophilum DSM 1495	Ctt	cellular organisms | Eukaryota | Opisthokonta | Fungi | Dikarya | Ascomycota | saccharomyceta | Pezizomycotina | leotiomyceta | sordariomyceta | Sordariomycetes | Sordariomycetidae | Sordariales | Chaetomiaceae | Chaetomium | Chaetomium thermophilum | Chaetomium thermophilum var. thermophilum
Chara corallina	Chc	cellular organisms | Eukaryota | Viridiplantae | Streptophyta | Streptophytina | Charophyceae | Charales | Characeae | Chara
Chelonia mydas	Chm	cellular organisms | Eukaryota | Opisthokonta | Metazoa | Eumetazoa | Bilateria | Deuterostomia | Chordata | Craniata | Vertebrata | Gnathostomata | Teleostomi | Euteleostomi | Sarcopterygii | Dipnotetrapodomorpha | Tetrapoda | Amniota | Sauropsida | Sauria | Archelosauria | Testudines | Cryptodira | Durocryptodira | Americhelydia | Chelonioidea | Cheloniidae | Chelonia
Chlamydomonas reinhardtii	Cr	cellular organisms | Eukaryota | Viridiplantae | Chlorophyta | Chlorophyceae | Chlamydomonadales | Chlamydomonadaceae | Chlamydomonas
Chlamys farreri	Clf	cellular organisms | Eukaryota | Opisthokonta | Metazoa | Eumetazoa | Bilateria | Protostomia | Lophotrochozoa | Mollusca | Bivalvia | Pteriomorphia | Pectinoida | Pectinoidea | Pectinidae | Azumapecten
Chlorella NC64A	Chl	cellular organisms | Eukaryota | Viridiplantae | Chlorophyta | Trebouxiophyceae | Prasiolales | Prasiolales incertae sedis
Chlorella vulgaris	Chv	cellular organisms | Eukaryota | Viridiplantae | Chlorophyta | Trebouxiophyceae | Chlorellales | Chlorellaceae | Chlorella
Chromera velia CCMP2878	Chve_a	cellular organisms | Eukaryota | Alveolata | Chromerida | Chromera | Chromera velia
Chrysemys picta bellii	Cpb	cellular organisms | Eukaryota | Opisthokonta | Metazoa | Eumetazoa | Bilateria | Deuterostomia | Chordata | Craniata | Vertebrata | Gnathostomata | Teleostomi | Euteleostomi | Sarcopterygii | Dipnotetrapodomorpha | Tetrapoda | Amniota | Sauropsida | Sauria | Archelosauria | Testudines | Cryptodira | Durocryptodira | Testudinoidea | Emydidae | Chrysemys | Chrysemys picta
Chrysopa pallens	Csp	cellular organisms | Eukaryota | Opisthokonta | Metazoa | Eumetazoa | Bilateria | Protostomia | Ecdysozoa | Panarthropoda | Arthropoda | Mandibulata | Pancrustacea | Hexapoda | Insecta | Dicondylia | Pterygota | Neoptera | Endopterygota | Neuropterida | Neuroptera | Chrysopidae | Chrysopa
Cimex lectularius	Cel	cellular organisms | Eukaryota | Opisthokonta | Metazoa | Eumetazoa | Bilateria | Protostomia | Ecdysozoa | Panarthropoda | Arthropoda | Mandibulata | Pancrustacea | Hexapoda | Insecta | Dicondylia | Pterygota | Neoptera | Paraneoptera | Hemiptera | Euhemiptera | Neohemiptera | Prosorrhyncha | Heteroptera | Euheteroptera | Neoheteroptera | Panheteroptera | Cimicomorpha | Cimicoidea | Cimicidae | …
Ciona intestinalis	Ci	cellular organisms | Eukaryota | Opisthokonta | Metazoa | Eumetazoa | Bilateria | Deuterostomia | Chordata | Tunicata | Ascidiacea | Enterogona | Phlebobranchia | Cionidae | Ciona
Ciona savignyi	Cis	cellular organisms | Eukaryota | Opisthokonta | Metazoa | Eumetazoa | Bilateria | Deuterostomia | Chordata | Tunicata | Ascidiacea | Enterogona | Phlebobranchia | Cionidae | Ciona
Citrullus lanatus	Ctl	cellular organisms | Eukaryota | Viridiplantae | Streptophyta | Streptophytina | Embryophyta | Tracheophyta | Euphyllophyta | Spermatophyta | Magnoliophyta | Mesangiospermae | eudicotyledons | Gunneridae | Pentapetalae | rosids | fabids | Cucurbitales | Cucurbitaceae | Benincaseae | Citrullus
Citrus clementina	Cic	cellular organisms | Eukaryota | Viridiplantae | Streptophyta | Streptophytina | Embryophyta | Tracheophyta | Euphyllophyta | Spermatophyta | Magnoliophyta | Mesangiospermae | eudicotyledons | Gunneridae | Pentapetalae | rosids | malvids | Sapindales | Rutaceae | Aurantioideae | Citrus
Citrus sinensis	Cts	cellular organisms | Eukaryota | Viridiplantae | Streptophyta | Streptophytina | Embryophyta | Tracheophyta | Euphyllophyta | Spermatophyta | Magnoliophyta | Mesangiospermae | eudicotyledons | Gunneridae | Pentapetalae | rosids | malvids | Sapindales | Rutaceae | Aurantioideae | Citrus
Cladonia grayi	Clg	cellular organisms | Eukaryota | Opisthokonta | Fungi | Dikarya | Ascomycota | saccharomyceta | Pezizomycotina | leotiomyceta | Lecanoromycetes | OSLEUM clade | Lecanoromycetidae | Lecanorales | Lecanorineae | Cladoniaceae | Cladonia
Claviceps fusiformis PRL 1980	Cvf	cellular organisms | Eukaryota | Opisthokonta | Fungi | Dikarya | Ascomycota | saccharomyceta | Pezizomycotina | leotiomyceta | sordariomyceta | Sordariomycetes | Hypocreomycetidae | Hypocreales | Clavicipitaceae | Claviceps | Claviceps fusiformis
Claviceps paspali RRC 1481	Ccp	cellular organisms | Eukaryota | Opisthokonta | Fungi | Dikarya | Ascomycota | saccharomyceta | Pezizomycotina | leotiomyceta | sordariomyceta | Sordariomycetes | Hypocreomycetidae | Hypocreales | Clavicipitaceae | Claviceps | Claviceps paspali
Clavigralla tomentosicollis	Clt	cellular organisms | Eukaryota | Opisthokonta | Metazoa | Eumetazoa | Bilateria | Protostomia | Ecdysozoa | Panarthropoda | Arthropoda | Mandibulata | Pancrustacea | Hexapoda | Insecta | Dicondylia | Pterygota | Neoptera | Paraneoptera | Hemiptera | Euhemiptera | Neohemiptera | Prosorrhyncha | Heteroptera | Euheteroptera | Neoheteroptera | Panheteroptera | Pentatomomorpha | Coreoidea | Coreidae |…
Clavispora lusitaniae ATCC 42720	Cll	cellular organisms | Eukaryota | Opisthokonta | Fungi | Dikarya | Ascomycota | saccharomyceta | Saccharomycotina | Saccharomycetes | Saccharomycetales | Metschnikowiaceae | Clavispora | Clavispora lusitaniae
Clonorchis sinensis	Cls	cellular organisms | Eukaryota | Opisthokonta | Metazoa | Eumetazoa | Bilateria | Platyhelminthes | Trematoda | Digenea | Opisthorchiida | Opisthorchiata | Opisthorchiidae | Clonorchis
Coccidioides immitis H538.4	Coi_b	cellular organisms | Eukaryota | Opisthokonta | Fungi | Dikarya | Ascomycota | saccharomyceta | Pezizomycotina | leotiomyceta | Eurotiomycetes | Eurotiomycetidae | Onygenales | Onygenales incertae sedis | Coccidioides | Coccidioides immitis
Coccidioides immitis RMSCC 2394	Coi_c	cellular organisms | Eukaryota | Opisthokonta | Fungi | Dikarya | Ascomycota | saccharomyceta | Pezizomycotina | leotiomyceta | Eurotiomycetes | Eurotiomycetidae | Onygenales | Onygenales incertae sedis | Coccidioides | Coccidioides immitis
Coccidioides immitis RMSCC 3703	Coi_d	cellular organisms | Eukaryota | Opisthokonta | Fungi | Dikarya | Ascomycota | saccharomyceta | Pezizomycotina | leotiomyceta | Eurotiomycetes | Eurotiomycetidae | Onygenales | Onygenales incertae sedis | Coccidioides | Coccidioides immitis
Coccidioides immitis RS	Coi_a	cellular organisms | Eukaryota | Opisthokonta | Fungi | Dikarya | Ascomycota | saccharomyceta | Pezizomycotina | leotiomyceta | Eurotiomycetes | Eurotiomycetidae | Onygenales | Onygenales incertae sedis | Coccidioides | Coccidioides immitis
Coccidioides posadasii C735	Cop_a	cellular organisms | Eukaryota | Opisthokonta | Fungi | Dikarya | Ascomycota | saccharomyceta | Pezizomycotina | leotiomyceta | Eurotiomycetes | Eurotiomycetidae | Onygenales | Onygenales incertae sedis | Coccidioides
Coccidioides posadasii str. Silveira	Cop_b	cellular organisms | Eukaryota | Opisthokonta | Fungi | Dikarya | Ascomycota | saccharomyceta | Pezizomycotina | leotiomyceta | Eurotiomycetes | Eurotiomycetidae | Onygenales | Onygenales incertae sedis | Coccidioides | Coccidioides posadasii
Cochliobolus heterostrophus C5	Coh	cellular organisms | Eukaryota | Opisthokonta | Fungi | Dikarya | Ascomycota | saccharomyceta | Pezizomycotina | leotiomyceta | dothideomyceta | Dothideomycetes | Pleosporomycetidae | Pleosporales | Pleosporineae | Pleosporaceae | Bipolaris | Bipolaris maydis
Cochliobolus sativus	Chs	cellular organisms | Eukaryota | Opisthokonta | Fungi | Dikarya | Ascomycota | saccharomyceta | Pezizomycotina | leotiomyceta | dothideomyceta | Dothideomycetes | Pleosporomycetidae | Pleosporales | Pleosporineae | Pleosporaceae | Bipolaris
Coemansia reversa NRRL 1564	Cor	cellular organisms | Eukaryota | Opisthokonta | Fungi | Fungi incertae sedis | Kickxellomycotina | Kickxellales | Kickxellaceae | Coemansia | Coemansia reversa
Colletotrichum higginsianum	Ceh	cellular organisms | Eukaryota | Opisthokonta | Fungi | Dikarya | Ascomycota | saccharomyceta | Pezizomycotina | leotiomyceta | sordariomyceta | Sordariomycetes | Hypocreomycetidae | Glomerellales | Glomerellaceae | Colletotrichum
Colletotrichum trifolii	Cot	cellular organisms | Eukaryota | Opisthokonta | Fungi | Dikarya | Ascomycota | saccharomyceta | Pezizomycotina | leotiomyceta | sordariomyceta | Sordariomycetes | Hypocreomycetidae | Glomerellales | Glomerellaceae | Colletotrichum
Coniophora puteana	Chp	cellular organisms | Eukaryota | Opisthokonta | Fungi | Dikarya | Basidiomycota | Agaricomycotina | Agaricomycetes | Agaricomycetidae | Boletales | Coniophorineae | Coniophoraceae | Coniophora
Coniosporium apollinis CBS 352.97	Csa	cellular organisms | Eukaryota | Opisthokonta | Fungi | Dikarya | Ascomycota | saccharomyceta | Pezizomycotina | leotiomyceta | Eurotiomycetes | Chaetothyriomycetidae | Chaetothyriales | Herpotrichiellaceae | Coniosporium | Coniosporium apollinis
Convoluta convoluta	Coc	cellular organisms | Eukaryota | Opisthokonta | Metazoa | Eumetazoa | Bilateria | Xenacoelomorpha | Acoelomorpha | Acoela | Convolutidae | Convoluta
Copidosoma floridanum	Cof	cellular organisms | Eukaryota | Opisthokonta | Metazoa | Eumetazoa | Bilateria | Protostomia | Ecdysozoa | Panarthropoda | Arthropoda | Mandibulata | Pancrustacea | Hexapoda | Insecta | Dicondylia | Pterygota | Neoptera | Endopterygota | Hymenoptera | Apocrita | Chaldicoidea group | Chalcidoidea | Encyrtidae | Encyrtinae | Copidosoma
Coprinopsis cinerea okayama7#130	Cpc	cellular organisms | Eukaryota | Opisthokonta | Fungi | Dikarya | Basidiomycota | Agaricomycotina | Agaricomycetes | Agaricomycetidae | Agaricales | Psathyrellaceae | Coprinopsis
Cordyceps militaris CM01	Com	cellular organisms | Eukaryota | Opisthokonta | Fungi | Dikarya | Ascomycota | saccharomyceta | Pezizomycotina | leotiomyceta | sordariomyceta | Sordariomycetes | Hypocreomycetidae | Hypocreales | Cordycipitaceae | Cordyceps | Cordyceps militaris
Corvus cornix cornix	Cocc	cellular organisms | Eukaryota | Opisthokonta | Metazoa | Eumetazoa | Bilateria | Deuterostomia | Chordata | Craniata | Vertebrata | Gnathostomata | Teleostomi | Euteleostomi | Sarcopterygii | Dipnotetrapodomorpha | Tetrapoda | Amniota | Sauropsida | Sauria | Archelosauria | Archosauria | Dinosauria | Saurischia | Theropoda | Coelurosauria | Aves | Neognathae | Passeriformes | Corvoidea | Corvida…
Coryphaenoides acrolepis	Cpa	cellular organisms | Eukaryota | Opisthokonta | Metazoa | Eumetazoa | Bilateria | Deuterostomia | Chordata | Craniata | Vertebrata | Gnathostomata | Teleostomi | Euteleostomi | Actinopterygii | Actinopteri | Neopterygii | Teleostei | Osteoglossocephalai | Clupeocephala | Euteleosteomorpha | Neoteleostei | Eurypterygia | Ctenosquamata | Acanthomorphata | Paracanthomorphacea | Zeiogadaria | Gadaria…
Coryphaenoides armatus	Coa	cellular organisms | Eukaryota | Opisthokonta | Metazoa | Eumetazoa | Bilateria | Deuterostomia | Chordata | Craniata | Vertebrata | Gnathostomata | Teleostomi | Euteleostomi | Actinopterygii | Actinopteri | Neopterygii | Teleostei | Osteoglossocephalai | Clupeocephala | Euteleosteomorpha | Neoteleostei | Eurypterygia | Ctenosquamata | Acanthomorphata | Paracanthomorphacea | Zeiogadaria | Gadaria…
Coryphaenoides cinereus	Crc	cellular organisms | Eukaryota | Opisthokonta | Metazoa | Eumetazoa | Bilateria | Deuterostomia | Chordata | Craniata | Vertebrata | Gnathostomata | Teleostomi | Euteleostomi | Actinopterygii | Actinopteri | Neopterygii | Teleostei | Osteoglossocephalai | Clupeocephala | Euteleosteomorpha | Neoteleostei | Eurypterygia | Ctenosquamata | Acanthomorphata | Paracanthomorphacea | Zeiogadaria | Gadaria…
Coryphaenoides yaquinae	Cy	cellular organisms | Eukaryota | Opisthokonta | Metazoa | Eumetazoa | Bilateria | Deuterostomia | Chordata | Craniata | Vertebrata | Gnathostomata | Teleostomi | Euteleostomi | Actinopterygii | Actinopteri | Neopterygii | Teleostei | Osteoglossocephalai | Clupeocephala | Euteleosteomorpha | Neoteleostei | Eurypterygia | Ctenosquamata | Acanthomorphata | Paracanthomorphacea | Zeiogadaria | Gadaria…
Coturnix coturnix	Ctc	cellular organisms | Eukaryota | Opisthokonta | Metazoa | Eumetazoa | Bilateria | Deuterostomia | Chordata | Craniata | Vertebrata | Gnathostomata | Teleostomi | Euteleostomi | Sarcopterygii | Dipnotetrapodomorpha | Tetrapoda | Amniota | Sauropsida | Sauria | Archelosauria | Archosauria | Dinosauria | Saurischia | Theropoda | Coelurosauria | Aves | Neognathae | Galloanserae | Galliformes | Phasia…
Crassostrea gigas	Cag	cellular organisms | Eukaryota | Opisthokonta | Metazoa | Eumetazoa | Bilateria | Protostomia | Lophotrochozoa | Mollusca | Bivalvia | Pteriomorphia | Ostreoida | Ostreoidea | Ostreidae | Crassostrea
Cricetulus griseus	Crg	cellular organisms | Eukaryota | Opisthokonta | Metazoa | Eumetazoa | Bilateria | Deuterostomia | Chordata | Craniata | Vertebrata | Gnathostomata | Teleostomi | Euteleostomi | Sarcopterygii | Dipnotetrapodomorpha | Tetrapoda | Amniota | Mammalia | Theria | Eutheria | Boreoeutheria | Euarchontoglires | Glires | Rodentia | Sciurognathi | Muroidea | Cricetidae | Cricetinae | Cricetulus
Crithidia acanthocephali strain TCC037E	Crac	cellular organisms | Eukaryota | Euglenozoa | Kinetoplastida | Trypanosomatidae | Leishmaniinae | Crithidia
Crithidia fasciculata	Crf	cellular organisms | Eukaryota | Euglenozoa | Kinetoplastida | Trypanosomatidae | Leishmaniinae | Crithidia
Crithidia sp. ATCC 30255	Crs	cellular organisms | Eukaryota | Euglenozoa | Kinetoplastida | Trypanosomatidae | Leishmaniinae | Crithidia
Cryphonectria parasitica	Crp	cellular organisms | Eukaryota | Opisthokonta | Fungi | Dikarya | Ascomycota | saccharomyceta | Pezizomycotina | leotiomyceta | sordariomyceta | Sordariomycetes | Sordariomycetidae | Diaporthales | Cryphonectriaceae | Cryphonectria-Endothia complex | Cryphonectria
Cryptocercus wrighti	Crwr	cellular organisms | Eukaryota | Opisthokonta | Metazoa | Eumetazoa | Bilateria | Protostomia | Ecdysozoa | Panarthropoda | Arthropoda | Mandibulata | Pancrustacea | Hexapoda | Insecta | Dicondylia | Pterygota | Neoptera | Orthopteroidea | Dictyoptera | Blattodea | Blattoidea | Cryptocercidae | Cryptocercus
Cryptococcus heveanensis	Cyh	cellular organisms | Eukaryota | Opisthokonta | Fungi | Dikarya | Basidiomycota | Agaricomycotina | Tremellomycetes | Tremellales | Tremellales incertae sedis | Kwoniella
Cryptosporidium hominis TU502	Ch	cellular organisms | Eukaryota | Alveolata | Apicomplexa | Conoidasida | Coccidia | Eucoccidiorida | Eimeriorina | Cryptosporidiidae | Cryptosporidium | Cryptosporidium hominis
Cryptosporidium muris RN66	Crm	cellular organisms | Eukaryota | Alveolata | Apicomplexa | Conoidasida | Coccidia | Eucoccidiorida | Eimeriorina | Cryptosporidiidae | Cryptosporidium | Cryptosporidium muris
Cryptosporidium parvum str. Iowa II	Cp	cellular organisms | Eukaryota | Alveolata | Apicomplexa | Conoidasida | Coccidia | Eucoccidiorida | Eimeriorina | Cryptosporidiidae | Cryptosporidium | Cryptosporidium parvum
Ctenopharyngodon idella	Cti	cellular organisms | Eukaryota | Opisthokonta | Metazoa | Eumetazoa | Bilateria | Deuterostomia | Chordata | Craniata | Vertebrata | Gnathostomata | Teleostomi | Euteleostomi | Actinopterygii | Actinopteri | Neopterygii | Teleostei | Osteoglossocephalai | Clupeocephala | Otomorpha | Ostariophysi | Otophysi | Cypriniphysae | Cypriniformes | Cyprinoidea | Cyprinidae | Ctenopharyngodon
Cucumis melo	Cum	cellular organisms | Eukaryota | Viridiplantae | Streptophyta | Streptophytina | Embryophyta | Tracheophyta | Euphyllophyta | Spermatophyta | Magnoliophyta | Mesangiospermae | eudicotyledons | Gunneridae | Pentapetalae | rosids | fabids | Cucurbitales | Cucurbitaceae | Benincaseae | Cucumis
Cucumis sativus	Cus	cellular organisms | Eukaryota | Viridiplantae | Streptophyta | Streptophytina | Embryophyta | Tracheophyta | Euphyllophyta | Spermatophyta | Magnoliophyta | Mesangiospermae | eudicotyledons | Gunneridae | Pentapetalae | rosids | fabids | Cucurbitales | Cucurbitaceae | Benincaseae | Cucumis
Culex pipiens quinquefasciatus str. JHB	Cpq	cellular organisms | Eukaryota | Opisthokonta | Metazoa | Eumetazoa | Bilateria | Protostomia | Ecdysozoa | Panarthropoda | Arthropoda | Mandibulata | Pancrustacea | Hexapoda | Insecta | Dicondylia | Pterygota | Neoptera | Endopterygota | Diptera | Nematocera | Culicomorpha | Culicoidea | Culicidae | Culicinae | Culicini | Culex | Culex | Culex pipiens complex
Culicoides sonorensis	Ccs	cellular organisms | Eukaryota | Opisthokonta | Metazoa | Eumetazoa | Bilateria | Protostomia | Ecdysozoa | Panarthropoda | Arthropoda | Mandibulata | Pancrustacea | Hexapoda | Insecta | Dicondylia | Pterygota | Neoptera | Endopterygota | Diptera | Nematocera | Culicomorpha | Chironomoidea | Ceratopogonidae | Ceratopogoninae | Culicoidini | Culicoides | Monoculicoides
Cyanophora paradoxa	Cyp	cellular organisms | Eukaryota | Glaucocystophyceae | Cyanophoraceae | Cyanophora
Cyberlindnera jadinii NBRC 0988	Cyj	cellular organisms | Eukaryota | Opisthokonta | Fungi | Dikarya | Ascomycota | saccharomyceta | Saccharomycotina | Saccharomycetes | Saccharomycetales | Phaffomycetaceae | Cyberlindnera | Cyberlindnera jadinii
Cylindrotheca closterium	Cce	cellular organisms | Eukaryota | Stramenopiles | Bacillariophyta | Bacillariophyceae | Bacillariophycidae | Bacillariales | Bacillariaceae | Cylindrotheca
Cyprinus carpio	Cyc	cellular organisms | Eukaryota | Opisthokonta | Metazoa | Eumetazoa | Bilateria | Deuterostomia | Chordata | Craniata | Vertebrata | Gnathostomata | Teleostomi | Euteleostomi | Actinopterygii | Actinopteri | Neopterygii | Teleostei | Osteoglossocephalai | Clupeocephala | Otomorpha | Ostariophysi | Otophysi | Cypriniphysae | Cypriniformes | Cyprinoidea | Cyprinidae | Cyprinus
Cyrtophora citricola	Cci	cellular organisms | Eukaryota | Opisthokonta | Metazoa | Eumetazoa | Bilateria | Protostomia | Ecdysozoa | Panarthropoda | Arthropoda | Chelicerata | Arachnida | Araneae | Araneomorphae | Entelegynae | Orbiculariae | Araneoidea | Araneidae | Cyrtophora
Dacryopinax sp. DJM-731 SS1	Das	cellular organisms | Eukaryota | Opisthokonta | Fungi | Dikarya | Basidiomycota | Agaricomycotina | Dacrymycetes | Dacrymycetales | Dacrymycetaceae | Dacryopinax
Danaus plexippus	Dnp	cellular organisms | Eukaryota | Opisthokonta | Metazoa | Eumetazoa | Bilateria | Protostomia | Ecdysozoa | Panarthropoda | Arthropoda | Mandibulata | Pancrustacea | Hexapoda | Insecta | Dicondylia | Pterygota | Neoptera | Endopterygota | Amphiesmenoptera | Lepidoptera | Glossata | Neolepidoptera | Heteroneura | Ditrysia | Obtectomera | Papilionoidea | Nymphalidae | Danainae | Danaini | Danaina |…
Daphnia magna	Dam	cellular organisms | Eukaryota | Opisthokonta | Metazoa | Eumetazoa | Bilateria | Protostomia | Ecdysozoa | Panarthropoda | Arthropoda | Mandibulata | Pancrustacea | Crustacea | Branchiopoda | Phyllopoda | Diplostraca | Cladocera | Anomopoda | Daphniidae | Daphnia
Daphnia pulex	Dap	cellular organisms | Eukaryota | Opisthokonta | Metazoa | Eumetazoa | Bilateria | Protostomia | Ecdysozoa | Panarthropoda | Arthropoda | Mandibulata | Pancrustacea | Crustacea | Branchiopoda | Phyllopoda | Diplostraca | Cladocera | Anomopoda | Daphniidae | Daphnia
Dasypus novemcinctus	Dn	cellular organisms | Eukaryota | Opisthokonta | Metazoa | Eumetazoa | Bilateria | Deuterostomia | Chordata | Craniata | Vertebrata | Gnathostomata | Teleostomi | Euteleostomi | Sarcopterygii | Dipnotetrapodomorpha | Tetrapoda | Amniota | Mammalia | Theria | Eutheria | Xenarthra | Cingulata | Dasypodidae | Dasypus
Debaryomyces hansenii CBS767	Deh	cellular organisms | Eukaryota | Opisthokonta | Fungi | Dikarya | Ascomycota | saccharomyceta | Saccharomycotina | Saccharomycetes | Saccharomycetales | Debaryomycetaceae | Debaryomyces | Debaryomyces hansenii | Debaryomyces hansenii var. hansenii
Debaryomyces hansenii var. hansenii MTCC 234	Dhh	cellular organisms | Eukaryota | Opisthokonta | Fungi | Dikarya | Ascomycota | saccharomyceta | Saccharomycotina | Saccharomycetes | Saccharomycetales | Debaryomycetaceae | Debaryomyces | Debaryomyces hansenii | Debaryomyces hansenii var. hansenii
Dendroctonus ponderosae	Dep	cellular organisms | Eukaryota | Opisthokonta | Metazoa | Eumetazoa | Bilateria | Protostomia | Ecdysozoa | Panarthropoda | Arthropoda | Mandibulata | Pancrustacea | Hexapoda | Insecta | Dicondylia | Pterygota | Neoptera | Endopterygota | Coleoptera | Polyphaga | Cucujiformia | Curculionoidea | Curculionidae | Scolytinae | Dendroctonus
Dicentrarchus labrax	Dil	cellular organisms | Eukaryota | Opisthokonta | Metazoa | Eumetazoa | Bilateria | Deuterostomia | Chordata | Craniata | Vertebrata | Gnathostomata | Teleostomi | Euteleostomi | Actinopterygii | Actinopteri | Neopterygii | Teleostei | Osteoglossocephalai | Clupeocephala | Euteleosteomorpha | Neoteleostei | Eurypterygia | Ctenosquamata | Acanthomorphata | Euacanthomorphacea | Percomorphaceae | Eupe…
Dichomitus squalens	Dis	cellular organisms | Eukaryota | Opisthokonta | Fungi | Dikarya | Basidiomycota | Agaricomycotina | Agaricomycetes | Agaricomycetes incertae sedis | Polyporales | Polyporaceae | Dichomitus
Dictyostelium citrinum strain OH494	Dcc	cellular organisms | Eukaryota | Amoebozoa | Mycetozoa | Dictyosteliida | Dictyostelium
Dictyostelium discoideum AX4	Dd	cellular organisms | Eukaryota | Amoebozoa | Mycetozoa | Dictyosteliida | Dictyostelium | Dictyostelium discoideum
Dictyostelium fasciculatum	Dif	cellular organisms | Eukaryota | Amoebozoa | Mycetozoa | Dictyosteliida | Dictyostelium
Dictyostelium firmibasis	Dcf	cellular organisms | Eukaryota | Amoebozoa | Mycetozoa | Dictyosteliida | Dictyostelium
Dictyostelium intermedium	Dii	cellular organisms | Eukaryota | Amoebozoa | Mycetozoa | Dictyosteliida | Dictyostelium
Dictyostelium purpureum	Dcp	cellular organisms | Eukaryota | Amoebozoa | Mycetozoa | Dictyosteliida | Dictyostelium
Dirofilaria immitis	Di	cellular organisms | Eukaryota | Opisthokonta | Metazoa | Eumetazoa | Bilateria | Protostomia | Ecdysozoa | Nematoda | Chromadorea | Spirurida | Filarioidea | Onchocercidae | Dirofilaria
Discocelis tigrina	Dit	cellular organisms | Eukaryota | Opisthokonta | Metazoa | Eumetazoa | Bilateria | Platyhelminthes | Rhabditophora | Polycladida | Acotylea | Ilyplanoidea | Discocelidae | Discocelis
Drosophila albomicans strain KM55-5	Dra	cellular organisms | Eukaryota | Opisthokonta | Metazoa | Eumetazoa | Bilateria | Protostomia | Ecdysozoa | Panarthropoda | Arthropoda | Mandibulata | Pancrustacea | Hexapoda | Insecta | Dicondylia | Pterygota | Neoptera | Endopterygota | Diptera | Brachycera | Muscomorpha | Eremoneura | Cyclorrhapha | Schizophora | Acalyptratae | Ephydroidea | Drosophilidae | Drosophilinae | Drosophilini | Droso…
Drosophila ananassae TSC#14024-0371.13	Da	cellular organisms | Eukaryota | Opisthokonta | Metazoa | Eumetazoa | Bilateria | Protostomia | Ecdysozoa | Panarthropoda | Arthropoda | Mandibulata | Pancrustacea | Hexapoda | Insecta | Dicondylia | Pterygota | Neoptera | Endopterygota | Diptera | Brachycera | Muscomorpha | Eremoneura | Cyclorrhapha | Schizophora | Acalyptratae | Ephydroidea | Drosophilidae | Drosophilinae | Drosophilini | Droso…
Drosophila biarmipes	Db	cellular organisms | Eukaryota | Opisthokonta | Metazoa | Eumetazoa | Bilateria | Protostomia | Ecdysozoa | Panarthropoda | Arthropoda | Mandibulata | Pancrustacea | Hexapoda | Insecta | Dicondylia | Pterygota | Neoptera | Endopterygota | Diptera | Brachycera | Muscomorpha | Eremoneura | Cyclorrhapha | Schizophora | Acalyptratae | Ephydroidea | Drosophilidae | Drosophilinae | Drosophilini | Droso…
Drosophila bipectinata	Drb	cellular organisms | Eukaryota | Opisthokonta | Metazoa | Eumetazoa | Bilateria | Protostomia | Ecdysozoa | Panarthropoda | Arthropoda | Mandibulata | Pancrustacea | Hexapoda | Insecta | Dicondylia | Pterygota | Neoptera | Endopterygota | Diptera | Brachycera | Muscomorpha | Eremoneura | Cyclorrhapha | Schizophora | Acalyptratae | Ephydroidea | Drosophilidae | Drosophilinae | Drosophilini | Droso…
Drosophila elegans	De	cellular organisms | Eukaryota | Opisthokonta | Metazoa | Eumetazoa | Bilateria | Protostomia | Ecdysozoa | Panarthropoda | Arthropoda | Mandibulata | Pancrustacea | Hexapoda | Insecta | Dicondylia | Pterygota | Neoptera | Endopterygota | Diptera | Brachycera | Muscomorpha | Eremoneura | Cyclorrhapha | Schizophora | Acalyptratae | Ephydroidea | Drosophilidae | Drosophilinae | Drosophilini | Droso…
Drosophila erecta TSC#14021-0224.01	Der	cellular organisms | Eukaryota | Opisthokonta | Metazoa | Eumetazoa | Bilateria | Protostomia | Ecdysozoa | Panarthropoda | Arthropoda | Mandibulata | Pancrustacea | Hexapoda | Insecta | Dicondylia | Pterygota | Neoptera | Endopterygota | Diptera | Brachycera | Muscomorpha | Eremoneura | Cyclorrhapha | Schizophora | Acalyptratae | Ephydroidea | Drosophilidae | Drosophilinae | Drosophilini | Droso…
Drosophila eugracilis	Dre	cellular organisms | Eukaryota | Opisthokonta | Metazoa | Eumetazoa | Bilateria | Protostomia | Ecdysozoa | Panarthropoda | Arthropoda | Mandibulata | Pancrustacea | Hexapoda | Insecta | Dicondylia | Pterygota | Neoptera | Endopterygota | Diptera | Brachycera | Muscomorpha | Eremoneura | Cyclorrhapha | Schizophora | Acalyptratae | Ephydroidea | Drosophilidae | Drosophilinae | Drosophilini | Droso…
Drosophila ficusphila	Drf	cellular organisms | Eukaryota | Opisthokonta | Metazoa | Eumetazoa | Bilateria | Protostomia | Ecdysozoa | Panarthropoda | Arthropoda | Mandibulata | Pancrustacea | Hexapoda | Insecta | Dicondylia | Pterygota | Neoptera | Endopterygota | Diptera | Brachycera | Muscomorpha | Eremoneura | Cyclorrhapha | Schizophora | Acalyptratae | Ephydroidea | Drosophilidae | Drosophilinae | Drosophilini | Droso…
Drosophila grimshawi TSC#15287-2541.00	Dg	cellular organisms | Eukaryota | Opisthokonta | Metazoa | Eumetazoa | Bilateria | Protostomia | Ecdysozoa | Panarthropoda | Arthropoda | Mandibulata | Pancrustacea | Hexapoda | Insecta | Dicondylia | Pterygota | Neoptera | Endopterygota | Diptera | Brachycera | Muscomorpha | Eremoneura | Cyclorrhapha | Schizophora | Acalyptratae | Ephydroidea | Drosophilidae | Drosophilinae | Drosophilini | Droso…
Drosophila hydei	Dh	cellular organisms | Eukaryota | Opisthokonta | Metazoa | Eumetazoa | Bilateria | Protostomia | Ecdysozoa | Panarthropoda | Arthropoda | Mandibulata | Pancrustacea | Hexapoda | Insecta | Dicondylia | Pterygota | Neoptera | Endopterygota | Diptera | Brachycera | Muscomorpha | Eremoneura | Cyclorrhapha | Schizophora | Acalyptratae | Ephydroidea | Drosophilidae | Drosophilinae | Drosophilini | Droso…
Drosophila kikkawai	Dk	cellular organisms | Eukaryota | Opisthokonta | Metazoa | Eumetazoa | Bilateria | Protostomia | Ecdysozoa | Panarthropoda | Arthropoda | Mandibulata | Pancrustacea | Hexapoda | Insecta | Dicondylia | Pterygota | Neoptera | Endopterygota | Diptera | Brachycera | Muscomorpha | Eremoneura | Cyclorrhapha | Schizophora | Acalyptratae | Ephydroidea | Drosophilidae | Drosophilinae | Drosophilini | Droso…
Drosophila melanogaster	Dm	cellular organisms | Eukaryota | Opisthokonta | Metazoa | Eumetazoa | Bilateria | Protostomia | Ecdysozoa | Panarthropoda | Arthropoda | Mandibulata | Pancrustacea | Hexapoda | Insecta | Dicondylia | Pterygota | Neoptera | Endopterygota | Diptera | Brachycera | Muscomorpha | Eremoneura | Cyclorrhapha | Schizophora | Acalyptratae | Ephydroidea | Drosophilidae | Drosophilinae | Drosophilini | Droso…
Drosophila miranda	Dom	cellular organisms | Eukaryota | Opisthokonta | Metazoa | Eumetazoa | Bilateria | Protostomia | Ecdysozoa | Panarthropoda | Arthropoda | Mandibulata | Pancrustacea | Hexapoda | Insecta | Dicondylia | Pterygota | Neoptera | Endopterygota | Diptera | Brachycera | Muscomorpha | Eremoneura | Cyclorrhapha | Schizophora | Acalyptratae | Ephydroidea | Drosophilidae | Drosophilinae | Drosophilini | Droso…
Drosophila mojavensis TSC#15081-1352.22	Dmo	cellular organisms | Eukaryota | Opisthokonta | Metazoa | Eumetazoa | Bilateria | Protostomia | Ecdysozoa | Panarthropoda | Arthropoda | Mandibulata | Pancrustacea | Hexapoda | Insecta | Dicondylia | Pterygota | Neoptera | Endopterygota | Diptera | Brachycera | Muscomorpha | Eremoneura | Cyclorrhapha | Schizophora | Acalyptratae | Ephydroidea | Drosophilidae | Drosophilinae | Drosophilini | Droso…
Drosophila persimilis MSH-3	Drp	cellular organisms | Eukaryota | Opisthokonta | Metazoa | Eumetazoa | Bilateria | Protostomia | Ecdysozoa | Panarthropoda | Arthropoda | Mandibulata | Pancrustacea | Hexapoda | Insecta | Dicondylia | Pterygota | Neoptera | Endopterygota | Diptera | Brachycera | Muscomorpha | Eremoneura | Cyclorrhapha | Schizophora | Acalyptratae | Ephydroidea | Drosophilidae | Drosophilinae | Drosophilini | Droso…
Drosophila pseudoobscura MV2-25	Dp	cellular organisms | Eukaryota | Opisthokonta | Metazoa | Eumetazoa | Bilateria | Protostomia | Ecdysozoa | Panarthropoda | Arthropoda | Mandibulata | Pancrustacea | Hexapoda | Insecta | Dicondylia | Pterygota | Neoptera | Endopterygota | Diptera | Brachycera | Muscomorpha | Eremoneura | Cyclorrhapha | Schizophora | Acalyptratae | Ephydroidea | Drosophilidae | Drosophilinae | Drosophilini | Droso…
Drosophila rhopaloa	Drr	cellular organisms | Eukaryota | Opisthokonta | Metazoa | Eumetazoa | Bilateria | Protostomia | Ecdysozoa | Panarthropoda | Arthropoda | Mandibulata | Pancrustacea | Hexapoda | Insecta | Dicondylia | Pterygota | Neoptera | Endopterygota | Diptera | Brachycera | Muscomorpha | Eremoneura | Cyclorrhapha | Schizophora | Acalyptratae | Ephydroidea | Drosophilidae | Drosophilinae | Drosophilini | Droso…
Drosophila sechellia Rob3c	Dse	cellular organisms | Eukaryota | Opisthokonta | Metazoa | Eumetazoa | Bilateria | Protostomia | Ecdysozoa | Panarthropoda | Arthropoda | Mandibulata | Pancrustacea | Hexapoda | Insecta | Dicondylia | Pterygota | Neoptera | Endopterygota | Diptera | Brachycera | Muscomorpha | Eremoneura | Cyclorrhapha | Schizophora | Acalyptratae | Ephydroidea | Drosophilidae | Drosophilinae | Drosophilini | Droso…
Drosophila simulans str. white501	Dss_a	cellular organisms | Eukaryota | Opisthokonta | Metazoa | Eumetazoa | Bilateria | Protostomia | Ecdysozoa | Panarthropoda | Arthropoda | Mandibulata | Pancrustacea | Hexapoda | Insecta | Dicondylia | Pterygota | Neoptera | Endopterygota | Diptera | Brachycera | Muscomorpha | Eremoneura | Cyclorrhapha | Schizophora | Acalyptratae | Ephydroidea | Drosophilidae | Drosophilinae | Drosophilini | Droso…
Drosophila suzukii	Dsu	cellular organisms | Eukaryota | Opisthokonta | Metazoa | Eumetazoa | Bilateria | Protostomia | Ecdysozoa | Panarthropoda | Arthropoda | Mandibulata | Pancrustacea | Hexapoda | Insecta | Dicondylia | Pterygota | Neoptera | Endopterygota | Diptera | Brachycera | Muscomorpha | Eremoneura | Cyclorrhapha | Schizophora | Acalyptratae | Ephydroidea | Drosophilidae | Drosophilinae | Drosophilini | Droso…
Drosophila takahashii	Dt	cellular organisms | Eukaryota | Opisthokonta | Metazoa | Eumetazoa | Bilateria | Protostomia | Ecdysozoa | Panarthropoda | Arthropoda | Mandibulata | Pancrustacea | Hexapoda | Insecta | Dicondylia | Pterygota | Neoptera | Endopterygota | Diptera | Brachycera | Muscomorpha | Eremoneura | Cyclorrhapha | Schizophora | Acalyptratae | Ephydroidea | Drosophilidae | Drosophilinae | Drosophilini | Droso…
Drosophila virilis TSC#15010-1051.87	Dv	cellular organisms | Eukaryota | Opisthokonta | Metazoa | Eumetazoa | Bilateria | Protostomia | Ecdysozoa | Panarthropoda | Arthropoda | Mandibulata | Pancrustacea | Hexapoda | Insecta | Dicondylia | Pterygota | Neoptera | Endopterygota | Diptera | Brachycera | Muscomorpha | Eremoneura | Cyclorrhapha | Schizophora | Acalyptratae | Ephydroidea | Drosophilidae | Drosophilinae | Drosophilini | Droso…
Drosophila willistoni TSC#14030-0811.24	Dw	cellular organisms | Eukaryota | Opisthokonta | Metazoa | Eumetazoa | Bilateria | Protostomia | Ecdysozoa | Panarthropoda | Arthropoda | Mandibulata | Pancrustacea | Hexapoda | Insecta | Dicondylia | Pterygota | Neoptera | Endopterygota | Diptera | Brachycera | Muscomorpha | Eremoneura | Cyclorrhapha | Schizophora | Acalyptratae | Ephydroidea | Drosophilidae | Drosophilinae | Drosophilini | Droso…
Drosophila yakuba Tai18E2	Dy	cellular organisms | Eukaryota | Opisthokonta | Metazoa | Eumetazoa | Bilateria | Protostomia | Ecdysozoa | Panarthropoda | Arthropoda | Mandibulata | Pancrustacea | Hexapoda | Insecta | Dicondylia | Pterygota | Neoptera | Endopterygota | Diptera | Brachycera | Muscomorpha | Eremoneura | Cyclorrhapha | Schizophora | Acalyptratae | Ephydroidea | Drosophilidae | Drosophilinae | Drosophilini | Droso…
Dugesia japonica	Dj	cellular organisms | Eukaryota | Opisthokonta | Metazoa | Eumetazoa | Bilateria | Platyhelminthes | Rhabditophora | Seriata | Tricladida | Continenticola | Geoplanoidea | Dugesiidae | Dugesia
Echinarachnius parma	Ecp	cellular organisms | Eukaryota | Opisthokonta | Metazoa | Eumetazoa | Bilateria | Deuterostomia | Echinodermata | Eleutherozoa | Echinozoa | Echinoidea | Euechinoidea | Gnathostomata | Clypeasteroida | Echinarachniidae | Echinarachnius
Echinaster spinulosus	Ehs	cellular organisms | Eukaryota | Opisthokonta | Metazoa | Eumetazoa | Bilateria | Deuterostomia | Echinodermata | Eleutherozoa | Asterozoa | Asteroidea | Spinulosacea | Spinulosida | Echinasteridae | Echinaster
Echinococcus granulosus	Ecg	cellular organisms | Eukaryota | Opisthokonta | Metazoa | Eumetazoa | Bilateria | Platyhelminthes | Cestoda | Eucestoda | Cyclophyllidea | Taeniidae | Echinococcus
Echinococcus multilocularis	Em	cellular organisms | Eukaryota | Opisthokonta | Metazoa | Eumetazoa | Bilateria | Platyhelminthes | Cestoda | Eucestoda | Cyclophyllidea | Taeniidae | Echinococcus
Echinops telfairi	Ect	cellular organisms | Eukaryota | Opisthokonta | Metazoa | Eumetazoa | Bilateria | Deuterostomia | Chordata | Craniata | Vertebrata | Gnathostomata | Teleostomi | Euteleostomi | Sarcopterygii | Dipnotetrapodomorpha | Tetrapoda | Amniota | Mammalia | Theria | Eutheria | Afrotheria | Tenrecidae | Tenrecinae | Echinops
Ectocarpus siliculosus	Ecs	cellular organisms | Eukaryota | Stramenopiles | PX clade | Phaeophyceae | Ectocarpales | Ectocarpaceae | Ectocarpus
Edhazardia aedis USNM 41457	Eda	cellular organisms | Eukaryota | Opisthokonta | Fungi | Microsporidia | Microsporidia incertae sedis | Culicosporidae | Edhazardia | Edhazardia aedis
Eimeria acervulina	Ea	cellular organisms | Eukaryota | Alveolata | Apicomplexa | Conoidasida | Coccidia | Eucoccidiorida | Eimeriorina | Eimeriidae | Eimeria
Eimeria brunetti strain Houghton	Eib	cellular organisms | Eukaryota | Alveolata | Apicomplexa | Conoidasida | Coccidia | Eucoccidiorida | Eimeriorina | Eimeriidae | Eimeria
Eimeria maxima strain Weybridge	Emm	cellular organisms | Eukaryota | Alveolata | Apicomplexa | Conoidasida | Coccidia | Eucoccidiorida | Eimeriorina | Eimeriidae | Eimeria
Eimeria necatrix strain Houghton	Ein	cellular organisms | Eukaryota | Alveolata | Apicomplexa | Conoidasida | Coccidia | Eucoccidiorida | Eimeriorina | Eimeriidae | Eimeria
Eimeria tenella	Et	cellular organisms | Eukaryota | Alveolata | Apicomplexa | Conoidasida | Coccidia | Eucoccidiorida | Eimeriorina | Eimeriidae | Eimeria
Emericella nidulans FGSC A4	En	cellular organisms | Eukaryota | Opisthokonta | Fungi | Dikarya | Ascomycota | saccharomyceta | Pezizomycotina | leotiomyceta | Eurotiomycetes | Eurotiomycetidae | Eurotiales | Aspergillaceae | Aspergillus | Aspergillus nidulans
Emiliania huxleyi CCMP1516	Emh	cellular organisms | Eukaryota | Haptophyceae | Isochrysidales | Noelaerhabdaceae | Emiliania | Emiliania huxleyi
Empusa sp. IRT-2002	Es	cellular organisms | Eukaryota | Opisthokonta | Metazoa | Eumetazoa | Bilateria | Protostomia | Ecdysozoa | Panarthropoda | Arthropoda | Mandibulata | Pancrustacea | Hexapoda | Insecta | Dicondylia | Pterygota | Neoptera | Orthopteroidea | Dictyoptera | Mantodea | Empusidae | Empusinae | Empusa
Encephalitozoon cuniculi GB-M1	Ec	cellular organisms | Eukaryota | Opisthokonta | Fungi | Microsporidia | Apansporoblastina | Unikaryonidae | Encephalitozoon | Encephalitozoon cuniculi
Encephalitozoon hellem ATCC 50504	Enh	cellular organisms | Eukaryota | Opisthokonta | Fungi | Microsporidia | Apansporoblastina | Unikaryonidae | Encephalitozoon | Encephalitozoon hellem
Encephalitozoon intestinalis	Eni	cellular organisms | Eukaryota | Opisthokonta | Fungi | Microsporidia | Apansporoblastina | Unikaryonidae | Encephalitozoon
Endotrypanum monterogeii	Edm	cellular organisms | Eukaryota | Euglenozoa | Kinetoplastida | Trypanosomatidae | Leishmaniinae | Endotrypanum
Entamoeba dispar SAW760	Ed	cellular organisms | Eukaryota | Amoebozoa | Archamoebae | Entamoebidae | Entamoeba | Entamoeba dispar
Entamoeba histolytica HM-1:IMSS	Eh	cellular organisms | Eukaryota | Amoebozoa | Archamoebae | Entamoebidae | Entamoeba
Entamoeba invadens IP1	Eti	cellular organisms | Eukaryota | Amoebozoa | Archamoebae | Entamoebidae | Entamoeba | Entamoeba invadens
Entamoeba moshkovskii FIC	Enm	cellular organisms | Eukaryota | Amoebozoa | Archamoebae | Entamoebidae | Entamoeba | Entamoeba moshkovskii
Entamoeba nuttalli P19	Enn	cellular organisms | Eukaryota | Amoebozoa | Archamoebae | Entamoebidae | Entamoeba | Entamoeba nuttalli
Enterocytozoon bieneusi H348	Enb	cellular organisms | Eukaryota | Opisthokonta | Fungi | Microsporidia | Apansporoblastina | Enterocytozoonidae | Enterocytozoon | Enterocytozoon bieneusi
Ephemera danica	Epd	cellular organisms | Eukaryota | Opisthokonta | Metazoa | Eumetazoa | Bilateria | Protostomia | Ecdysozoa | Panarthropoda | Arthropoda | Mandibulata | Pancrustacea | Hexapoda | Insecta | Dicondylia | Pterygota | Palaeoptera | Ephemeroptera | Furcatergalia | Scapphodonta | Ephemeridae | Ephemera
Epichloe amarillans E57	Eia	cellular organisms | Eukaryota | Opisthokonta | Fungi | Dikarya | Ascomycota | saccharomyceta | Pezizomycotina | leotiomyceta | sordariomyceta | Sordariomycetes | Hypocreomycetidae | Hypocreales | Clavicipitaceae | Epichloe | Epichloe amarillans
Epichloe brachyelytri E4804	Epb	cellular organisms | Eukaryota | Opisthokonta | Fungi | Dikarya | Ascomycota | saccharomyceta | Pezizomycotina | leotiomyceta | sordariomyceta | Sordariomycetes | Hypocreomycetidae | Hypocreales | Clavicipitaceae | Epichloe | Epichloe brachyelytri
Epichloe festucae E2368	Ecf	cellular organisms | Eukaryota | Opisthokonta | Fungi | Dikarya | Ascomycota | saccharomyceta | Pezizomycotina | leotiomyceta | sordariomyceta | Sordariomycetes | Hypocreomycetidae | Hypocreales | Clavicipitaceae | Epichloe | Epichloe festucae
Epichloe glyceriae E277	Epg	cellular organisms | Eukaryota | Opisthokonta | Fungi | Dikarya | Ascomycota | saccharomyceta | Pezizomycotina | leotiomyceta | sordariomyceta | Sordariomycetes | Hypocreomycetidae | Hypocreales | Clavicipitaceae | Epichloe | Epichloe glyceriae
Epichloe typhina E5819	Ept	cellular organisms | Eukaryota | Opisthokonta | Fungi | Dikarya | Ascomycota | saccharomyceta | Pezizomycotina | leotiomyceta | sordariomyceta | Sordariomycetes | Hypocreomycetidae | Hypocreales | Clavicipitaceae | Epichloe | Epichloe typhina
Equus caballus	Eqc	cellular organisms | Eukaryota | Opisthokonta | Metazoa | Eumetazoa | Bilateria | Deuterostomia | Chordata | Craniata | Vertebrata | Gnathostomata | Teleostomi | Euteleostomi | Sarcopterygii | Dipnotetrapodomorpha | Tetrapoda | Amniota | Mammalia | Theria | Eutheria | Boreoeutheria | Laurasiatheria | Perissodactyla | Equidae | Equus | Equus
Eremothecium cymbalariae DBVPG#7215	Erc	cellular organisms | Eukaryota | Opisthokonta | Fungi | Dikarya | Ascomycota | saccharomyceta | Saccharomycotina | Saccharomycetes | Saccharomycetales | Saccharomycetaceae | Eremothecium | Eremothecium cymbalariae
Eremothecium gossypii ATCC 10895	Erg	cellular organisms | Eukaryota | Opisthokonta | Fungi | Dikarya | Ascomycota | saccharomyceta | Saccharomycotina | Saccharomycetes | Saccharomycetales | Saccharomycetaceae | Eremothecium | Eremothecium gossypii
Eriocheir sinensis	Eis	cellular organisms | Eukaryota | Opisthokonta | Metazoa | Eumetazoa | Bilateria | Protostomia | Ecdysozoa | Panarthropoda | Arthropoda | Mandibulata | Pancrustacea | Crustacea | Malacostraca | Eumalacostraca | Eucarida | Decapoda | Pleocyemata | Brachyura | Eubrachyura | Thoracotremata | Grapsoidea | Varunidae | Eriocheir
Erpobdellid sp. IRT-2002	Ers	cellular organisms | Eukaryota | Opisthokonta | Metazoa | Eumetazoa | Bilateria | Protostomia | Lophotrochozoa | Annelida | Clitellata | Hirudinida | Hirudinea | Arhynchobdellida | Erpobdelliformes | Erpobdellidae | unclassified Erpobdellidae
Erysiphe pisi	Erp	cellular organisms | Eukaryota | Opisthokonta | Fungi | Dikarya | Ascomycota | saccharomyceta | Pezizomycotina | leotiomyceta | sordariomyceta | Leotiomycetes | Erysiphales | Erysiphaceae | Erysiphe
Eucalyptus camaldulensis	Euc	cellular organisms | Eukaryota | Viridiplantae | Streptophyta | Streptophytina | Embryophyta | Tracheophyta | Euphyllophyta | Spermatophyta | Magnoliophyta | Mesangiospermae | eudicotyledons | Gunneridae | Pentapetalae | rosids | malvids | Myrtales | Myrtaceae | Myrtoideae | Eucalypteae | Eucalyptus
Eucalyptus grandis	Eug	cellular organisms | Eukaryota | Viridiplantae | Streptophyta | Streptophytina | Embryophyta | Tracheophyta | Euphyllophyta | Spermatophyta | Magnoliophyta | Mesangiospermae | eudicotyledons | Gunneridae | Pentapetalae | rosids | malvids | Myrtales | Myrtaceae | Myrtoideae | Eucalypteae | Eucalyptus
Eurytemora affinis	Eua	cellular organisms | Eukaryota | Opisthokonta | Metazoa | Eumetazoa | Bilateria | Protostomia | Ecdysozoa | Panarthropoda | Arthropoda | Mandibulata | Pancrustacea | Crustacea | Maxillopoda | Copepoda | Neocopepoda | Gymnoplea | Calanoida | Temoridae | Eurytemora
Euscorpius flavicaudis	Ef	cellular organisms | Eukaryota | Opisthokonta | Metazoa | Eumetazoa | Bilateria | Protostomia | Ecdysozoa | Panarthropoda | Arthropoda | Chelicerata | Arachnida | Scorpiones | Iurida | Chactoidea | Euscorpiidae | Euscorpiinae | Euscorpius
Eutrema halophilum	Euh	cellular organisms | Eukaryota | Viridiplantae | Streptophyta | Streptophytina | Embryophyta | Tracheophyta | Euphyllophyta | Spermatophyta | Magnoliophyta | Mesangiospermae | eudicotyledons | Gunneridae | Pentapetalae | rosids | malvids | Brassicales | Brassicaceae | Eutremeae | Eutrema
Eutrema parvulum	Eup	cellular organisms | Eukaryota | Viridiplantae | Streptophyta | Streptophytina | Embryophyta | Tracheophyta | Euphyllophyta | Spermatophyta | Magnoliophyta | Mesangiospermae | eudicotyledons | Gunneridae | Pentapetalae | rosids | malvids | Brassicales | Brassicaceae | Brassicaceae incertae sedis | Schrenkiella
Eutrema salsugineum	Ets	cellular organisms | Eukaryota | Viridiplantae | Streptophyta | Streptophytina | Embryophyta | Tracheophyta | Euphyllophyta | Spermatophyta | Magnoliophyta | Mesangiospermae | eudicotyledons | Gunneridae | Pentapetalae | rosids | malvids | Brassicales | Brassicaceae | Eutremeae | Eutrema
Evechinus chloroticus	Evc	cellular organisms | Eukaryota | Opisthokonta | Metazoa | Eumetazoa | Bilateria | Deuterostomia | Echinodermata | Eleutherozoa | Echinozoa | Echinoidea | Euechinoidea | Echinacea | Echinoida | Echinometridae | Evechinus
Exophiala dermatitidis NIH/UT8656	Exd	cellular organisms | Eukaryota | Opisthokonta | Fungi | Dikarya | Ascomycota | saccharomyceta | Pezizomycotina | leotiomyceta | Eurotiomycetes | Chaetothyriomycetidae | Chaetothyriales | Herpotrichiellaceae | Exophiala | Exophiala dermatitidis
Extatosoma tiaratum	Ext	cellular organisms | Eukaryota | Opisthokonta | Metazoa | Eumetazoa | Bilateria | Protostomia | Ecdysozoa | Panarthropoda | Arthropoda | Mandibulata | Pancrustacea | Hexapoda | Insecta | Dicondylia | Pterygota | Neoptera | Orthopteroidea | Phasmatodea | Verophasmatodea | Anareolatae | Phasmatidae | Tropidoderinae | Extatosoma
Felis catus	Fc	cellular organisms | Eukaryota | Opisthokonta | Metazoa | Eumetazoa | Bilateria | Deuterostomia | Chordata | Craniata | Vertebrata | Gnathostomata | Teleostomi | Euteleostomi | Sarcopterygii | Dipnotetrapodomorpha | Tetrapoda | Amniota | Mammalia | Theria | Eutheria | Boreoeutheria | Laurasiatheria | Carnivora | Feliformia | Felidae | Felinae | Felis
Fibroporia radiculosa TFFH 294	Fr	cellular organisms | Eukaryota | Opisthokonta | Fungi | Dikarya | Basidiomycota | Agaricomycotina | Agaricomycetes | Agaricomycetes incertae sedis | Polyporales | Polyporaceae | Fibroporia | Fibroporia radiculosa
Ficedula albicollis	Fia	cellular organisms | Eukaryota | Opisthokonta | Metazoa | Eumetazoa | Bilateria | Deuterostomia | Chordata | Craniata | Vertebrata | Gnathostomata | Teleostomi | Euteleostomi | Sarcopterygii | Dipnotetrapodomorpha | Tetrapoda | Amniota | Sauropsida | Sauria | Archelosauria | Archosauria | Dinosauria | Saurischia | Theropoda | Coelurosauria | Aves | Neognathae | Passeriformes | Muscicapidae | Fice…
Filobasidiella depauperata	Fd	cellular organisms | Eukaryota | Opisthokonta | Fungi | Dikarya | Basidiomycota | Agaricomycotina | Tremellomycetes | Tremellales | Tremellaceae | Filobasidiella
Filobasidiella neoformans var. bacillispora ATCC32609	Fnb_a	cellular organisms | Eukaryota | Opisthokonta | Fungi | Dikarya | Basidiomycota | Agaricomycotina | Tremellomycetes | Tremellales | Tremellaceae | Filobasidiella | Filobasidiella/Cryptococcus neoformans species complex
Filobasidiella neoformans var. bacillispora E566	Fnb_d	cellular organisms | Eukaryota | Opisthokonta | Fungi | Dikarya | Basidiomycota | Agaricomycotina | Tremellomycetes | Tremellales | Tremellaceae | Filobasidiella | Filobasidiella/Cryptococcus neoformans species complex
Filobasidiella neoformans var. bacillispora R265	Fnb_b	cellular organisms | Eukaryota | Opisthokonta | Fungi | Dikarya | Basidiomycota | Agaricomycotina | Tremellomycetes | Tremellales | Tremellaceae | Filobasidiella | Filobasidiella/Cryptococcus neoformans species complex
Filobasidiella neoformans var. bacillispora WM276	Fnb_c	cellular organisms | Eukaryota | Opisthokonta | Fungi | Dikarya | Basidiomycota | Agaricomycotina | Tremellomycetes | Tremellales | Tremellaceae | Filobasidiella | Filobasidiella/Cryptococcus neoformans species complex
Filobasidiella neoformans var. neoformans 125.91	Fna_a	cellular organisms | Eukaryota | Opisthokonta | Fungi | Dikarya | Basidiomycota | Agaricomycotina | Tremellomycetes | Tremellales | Cryptococcaceae | Cryptococcus | Cryptococcus neoformans
Filobasidiella neoformans var. neoformans B-3501A	Fnd_b	cellular organisms | Eukaryota | Opisthokonta | Fungi | Dikarya | Basidiomycota | Agaricomycotina | Tremellomycetes | Tremellales | Tremellaceae | Filobasidiella | Filobasidiella/Cryptococcus neoformans species complex | Cryptococcus neoformans
Filobasidiella neoformans var. neoformans H99	Fna_b	cellular organisms | Eukaryota | Opisthokonta | Fungi | Dikarya | Basidiomycota | Agaricomycotina | Tremellomycetes | Tremellales | Tremellaceae | Filobasidiella | Filobasidiella/Cryptococcus neoformans species complex | Cryptococcus neoformans
Filobasidiella neoformans var. neoformans JEC20	Fnd_a	cellular organisms | Eukaryota | Opisthokonta | Fungi | Dikarya | Basidiomycota | Agaricomycotina | Tremellomycetes | Tremellales | Tremellaceae | Filobasidiella | Filobasidiella/Cryptococcus neoformans species complex | Cryptococcus neoformans
Filobasidiella neoformans var. neoformans JEC21	Fnd_c	cellular organisms | Eukaryota | Opisthokonta | Fungi | Dikarya | Basidiomycota | Agaricomycotina | Tremellomycetes | Tremellales | Tremellaceae | Filobasidiella | Filobasidiella/Cryptococcus neoformans species complex | Cryptococcus neoformans
Fomitiporia mediterranea	Fm	cellular organisms | Eukaryota | Opisthokonta | Fungi | Dikarya | Basidiomycota | Agaricomycotina | Agaricomycetes | Agaricomycetes incertae sedis | Hymenochaetales | Hymenochaetaceae | Fomitiporia
Fomitopsis pinicola	Fp	cellular organisms | Eukaryota | Opisthokonta | Fungi | Dikarya | Basidiomycota | Agaricomycotina | Agaricomycetes | Agaricomycetes incertae sedis | Polyporales | Fomitopsidaceae | Fomitopsis
Fonticula alba	Foa	cellular organisms | Eukaryota | Opisthokonta | Nucleariidae and Fonticula group | Fonticula
Fopius arisanus	Foar	cellular organisms | Eukaryota | Opisthokonta | Metazoa | Eumetazoa | Bilateria | Protostomia | Ecdysozoa | Panarthropoda | Arthropoda | Mandibulata | Pancrustacea | Hexapoda | Insecta | Dicondylia | Pterygota | Neoptera | Endopterygota | Hymenoptera | Apocrita | Ichneumonoidea | Braconidae | Opiinae | Fopius
Fragaria vesca	Frv	cellular organisms | Eukaryota | Viridiplantae | Streptophyta | Streptophytina | Embryophyta | Tracheophyta | Euphyllophyta | Spermatophyta | Magnoliophyta | Mesangiospermae | eudicotyledons | Gunneridae | Pentapetalae | rosids | fabids | Rosales | Rosaceae | Rosoideae | Potentilleae | Fragariinae | Fragaria
Fragilariopsis cylindrus	Frc	cellular organisms | Eukaryota | Stramenopiles | Bacillariophyta | Bacillariophyceae | Bacillariophycidae | Bacillariales | Bacillariaceae | Fragilariopsis
Fundulus heteroclitus	Fh	cellular organisms | Eukaryota | Opisthokonta | Metazoa | Eumetazoa | Bilateria | Deuterostomia | Chordata | Craniata | Vertebrata | Gnathostomata | Teleostomi | Euteleostomi | Actinopterygii | Actinopteri | Neopterygii | Teleostei | Osteoglossocephalai | Clupeocephala | Euteleosteomorpha | Neoteleostei | Eurypterygia | Ctenosquamata | Acanthomorphata | Euacanthomorphacea | Percomorphaceae | Oval…
Fusarium oxysporum f. sp. lycopersici 4287	Fo	cellular organisms | Eukaryota | Opisthokonta | Fungi | Dikarya | Ascomycota | saccharomyceta | Pezizomycotina | leotiomyceta | sordariomyceta | Sordariomycetes | Hypocreomycetidae | Hypocreales | Nectriaceae | Fusarium | Fusarium oxysporum species complex | Fusarium oxysporum | Fusarium oxysporum f. sp. lycopersici
Gadus morhua	Gm	cellular organisms | Eukaryota | Opisthokonta | Metazoa | Eumetazoa | Bilateria | Deuterostomia | Chordata | Craniata | Vertebrata | Gnathostomata | Teleostomi | Euteleostomi | Actinopterygii | Actinopteri | Neopterygii | Teleostei | Osteoglossocephalai | Clupeocephala | Euteleosteomorpha | Neoteleostei | Eurypterygia | Ctenosquamata | Acanthomorphata | Paracanthomorphacea | Zeiogadaria | Gadaria…
Gaeumannomyces graminis var. tritici R3-111a-1	Ggt	cellular organisms | Eukaryota | Opisthokonta | Fungi | Dikarya | Ascomycota | saccharomyceta | Pezizomycotina | leotiomyceta | sordariomyceta | Sordariomycetes | Sordariomycetidae | Magnaporthales | Magnaporthaceae | Gaeumannomyces | Gaeumannomyces graminis | Gaeumannomyces graminis var. tritici
Galdieria sulphuraria	Gs	cellular organisms | Eukaryota | Rhodophyta | Bangiophyceae | Cyanidiales | Cyanidiaceae | Galdieria
Galerina marginata	Gam	cellular organisms | Eukaryota | Opisthokonta | Fungi | Dikarya | Basidiomycota | Agaricomycotina | Agaricomycetes | Agaricomycetidae | Agaricales | Strophariaceae | Galerina
Gallus gallus	Gg	cellular organisms | Eukaryota | Opisthokonta | Metazoa | Eumetazoa | Bilateria | Deuterostomia | Chordata | Craniata | Vertebrata | Gnathostomata | Teleostomi | Euteleostomi | Sarcopterygii | Dipnotetrapodomorpha | Tetrapoda | Amniota | Sauropsida | Sauria | Archelosauria | Archosauria | Dinosauria | Saurischia | Theropoda | Coelurosauria | Aves | Neognathae | Galloanserae | Galliformes | Phasia…
Gammarus duebeni	Gd	cellular organisms | Eukaryota | Opisthokonta | Metazoa | Eumetazoa | Bilateria | Protostomia | Ecdysozoa | Panarthropoda | Arthropoda | Mandibulata | Pancrustacea | Crustacea | Malacostraca | Eumalacostraca | Peracarida | Amphipoda | Senticaudata | Gammarida | Gammaridira | Gammaroidea | Gammaridae | Gammarus
Ganaspis sp. G1	Gns	cellular organisms | Eukaryota | Opisthokonta | Metazoa | Eumetazoa | Bilateria | Protostomia | Ecdysozoa | Panarthropoda | Arthropoda | Mandibulata | Pancrustacea | Hexapoda | Insecta | Dicondylia | Pterygota | Neoptera | Endopterygota | Hymenoptera | Apocrita | Cynipoidea | Figitidae | Eucoilinae | Ganaspis
Ganoderma sp. 10597 SS1	Gas	cellular organisms | Eukaryota | Opisthokonta | Fungi | Dikarya | Basidiomycota | Agaricomycotina | Agaricomycetes | Agaricomycetes incertae sedis | Polyporales | Ganodermataceae | Ganoderma
Gasterosteus aculeatus	Ga	cellular organisms | Eukaryota | Opisthokonta | Metazoa | Eumetazoa | Bilateria | Deuterostomia | Chordata | Craniata | Vertebrata | Gnathostomata | Teleostomi | Euteleostomi | Actinopterygii | Actinopteri | Neopterygii | Teleostei | Osteoglossocephalai | Clupeocephala | Euteleosteomorpha | Neoteleostei | Eurypterygia | Ctenosquamata | Acanthomorphata | Euacanthomorphacea | Percomorphaceae | Eupe…
Gelatoporia subvermispora	Ges	cellular organisms | Eukaryota | Opisthokonta | Fungi | Dikarya | Basidiomycota | Agaricomycotina | Agaricomycetes | Agaricomycetes incertae sedis | Polyporales | Coriolaceae | Gelatoporia
Gibberella moniliformis 7600	Gim	cellular organisms | Eukaryota | Opisthokonta | Fungi | Dikarya | Ascomycota | saccharomyceta | Pezizomycotina | leotiomyceta | sordariomyceta | Sordariomycetes | Hypocreomycetidae | Hypocreales | Nectriaceae | Fusarium | Fusarium fujikuroi species complex | Fusarium verticillioides
Gibberella zeae PH-1	Gz	cellular organisms | Eukaryota | Opisthokonta | Fungi | Dikarya | Ascomycota | saccharomyceta | Pezizomycotina | leotiomyceta | sordariomyceta | Sordariomycetes | Hypocreomycetidae | Hypocreales | Nectriaceae | Fusarium | Fusarium sambucinum species complex | Fusarium graminearum
Girardia tigrina	Git	cellular organisms | Eukaryota | Opisthokonta | Metazoa | Eumetazoa | Bilateria | Platyhelminthes | Rhabditophora | Seriata | Tricladida | Continenticola | Geoplanoidea | Dugesiidae | Girardia
Glarea lozoyensis 74030	Gll	cellular organisms | Eukaryota | Opisthokonta | Fungi | Dikarya | Ascomycota | saccharomyceta | Pezizomycotina | leotiomyceta | sordariomyceta | Leotiomycetes | Helotiales | Helotiaceae | Glarea | Glarea lozoyensis
Gloeophyllum trabeum	Glt	cellular organisms | Eukaryota | Opisthokonta | Fungi | Dikarya | Basidiomycota | Agaricomycotina | Agaricomycetes | Agaricomycetes incertae sedis | Gloeophyllales | Gloeophyllaceae | Gloeophyllum
Glomerella graminicola	Glg	cellular organisms | Eukaryota | Opisthokonta | Fungi | Dikarya | Ascomycota | saccharomyceta | Pezizomycotina | leotiomyceta | sordariomyceta | Sordariomycetes | Hypocreomycetidae | Glomerellales | Glomerellaceae | Colletotrichum
Glossina morsitans morsitans	Gom	cellular organisms | Eukaryota | Opisthokonta | Metazoa | Eumetazoa | Bilateria | Protostomia | Ecdysozoa | Panarthropoda | Arthropoda | Mandibulata | Pancrustacea | Hexapoda | Insecta | Dicondylia | Pterygota | Neoptera | Endopterygota | Diptera | Brachycera | Muscomorpha | Eremoneura | Cyclorrhapha | Schizophora | Calyptratae | Hippoboscoidea | Glossinidae | Glossina | Glossina | Glossina morsi…
Glycine max	Glm	cellular organisms | Eukaryota | Viridiplantae | Streptophyta | Streptophytina | Embryophyta | Tracheophyta | Euphyllophyta | Spermatophyta | Magnoliophyta | Mesangiospermae | eudicotyledons | Gunneridae | Pentapetalae | rosids | fabids | Fabales | Fabaceae | Papilionoideae | Phaseoleae | Glycine | Soja
Gonapodya prolifera	Gnp	cellular organisms | Eukaryota | Opisthokonta | Fungi | Chytridiomycota | Monoblepharidomycetes | Monoblepharidales | Gonapodyaceae
Gorilla gorilla gorilla	Ggg	cellular organisms | Eukaryota | Opisthokonta | Metazoa | Eumetazoa | Bilateria | Deuterostomia | Chordata | Craniata | Vertebrata | Gnathostomata | Teleostomi | Euteleostomi | Sarcopterygii | Dipnotetrapodomorpha | Tetrapoda | Amniota | Mammalia | Theria | Eutheria | Boreoeutheria | Euarchontoglires | Primates | Haplorrhini | Simiiformes | Catarrhini | Hominoidea | Hominidae | Homininae | Gorill…
Gossypium hirsutum	Gh	cellular organisms | Eukaryota | Viridiplantae | Streptophyta | Streptophytina | Embryophyta | Tracheophyta | Euphyllophyta | Spermatophyta | Magnoliophyta | Mesangiospermae | eudicotyledons | Gunneridae | Pentapetalae | rosids | malvids | Malvales | Malvaceae | Malvoideae | Gossypium
Gossypium raimondii	Gor	cellular organisms | Eukaryota | Viridiplantae | Streptophyta | Streptophytina | Embryophyta | Tracheophyta | Euphyllophyta | Spermatophyta | Magnoliophyta | Mesangiospermae | eudicotyledons | Gunneridae | Pentapetalae | rosids | malvids | Malvales | Malvaceae | Malvoideae | Gossypium
Gregarina niphandrodes	Grn	cellular organisms | Eukaryota | Alveolata | Apicomplexa | Conoidasida | Gregarinasina | Eugregarinorida | Gregarinidae | Gregarina
Gregarina polymorpha	Gp	cellular organisms | Eukaryota | Alveolata | Apicomplexa | Conoidasida | Gregarinasina | Eugregarinorida | Gregarinidae | Gregarina
Grosmannia clavigera kw1407	Grc	cellular organisms | Eukaryota | Opisthokonta | Fungi | Dikarya | Ascomycota | saccharomyceta | Pezizomycotina | leotiomyceta | sordariomyceta | Sordariomycetes | Sordariomycetidae | Ophiostomatales | Ophiostomataceae | Grosmannia | Grosmannia clavigera
Guillardia theta	Gt	cellular organisms | Eukaryota | Cryptophyta | Pyrenomonadales | Geminigeraceae | Guillardia
Gymnopus luxurians	Gyl	cellular organisms | Eukaryota | Opisthokonta | Fungi | Dikarya | Basidiomycota | Agaricomycotina | Agaricomycetes | Agaricomycetidae | Agaricales | Omphalotaceae | Gymnopus
Haemonchus contortus	Hc	cellular organisms | Eukaryota | Opisthokonta | Metazoa | Eumetazoa | Bilateria | Protostomia | Ecdysozoa | Nematoda | Chromadorea | Rhabditida | Strongylida | Trichostrongyloidea | Haemonchidae | Haemonchinae | Haemonchus
Halocynthia roretzi	Hr	cellular organisms | Eukaryota | Opisthokonta | Metazoa | Eumetazoa | Bilateria | Deuterostomia | Chordata | Tunicata | Ascidiacea | Stolidobranchia | Pyuridae | Halocynthia
Halyomorpha halys	Hlh	cellular organisms | Eukaryota | Opisthokonta | Metazoa | Eumetazoa | Bilateria | Protostomia | Ecdysozoa | Panarthropoda | Arthropoda | Mandibulata | Pancrustacea | Hexapoda | Insecta | Dicondylia | Pterygota | Neoptera | Paraneoptera | Hemiptera | Euhemiptera | Neohemiptera | Prosorrhyncha | Heteroptera | Euheteroptera | Neoheteroptera | Panheteroptera | Pentatomomorpha | Pentatomoidea | Pentat…
Hammondia hammondi H.H.34	Hah	cellular organisms | Eukaryota | Alveolata | Apicomplexa | Conoidasida | Coccidia | Eucoccidiorida | Eimeriorina | Sarcocystidae | Hammondia
Hanseniaspora valbyensis NRRL Y-1626	Hnv	cellular organisms | Eukaryota | Opisthokonta | Fungi | Dikarya | Ascomycota | saccharomyceta | Saccharomycotina | Saccharomycetes | Saccharomycetales | Saccharomycodaceae | Hanseniaspora | Hanseniaspora valbyensis
Hanseniaspora vineae T02/19AF	Hsv	cellular organisms | Eukaryota | Opisthokonta | Fungi | Dikarya | Ascomycota | saccharomyceta | Saccharomycotina | Saccharomycetes | Saccharomycetales | Saccharomycodaceae | Hanseniaspora
Haplochromis burtoni	Hab	cellular organisms | Eukaryota | Opisthokonta | Metazoa | Eumetazoa | Bilateria | Deuterostomia | Chordata | Craniata | Vertebrata | Gnathostomata | Teleostomi | Euteleostomi | Actinopterygii | Actinopteri | Neopterygii | Teleostei | Osteoglossocephalai | Clupeocephala | Euteleosteomorpha | Neoteleostei | Eurypterygia | Ctenosquamata | Acanthomorphata | Euacanthomorphacea | Percomorphaceae | Oval…
Harpegnathos saltator	Hrs	cellular organisms | Eukaryota | Opisthokonta | Metazoa | Eumetazoa | Bilateria | Protostomia | Ecdysozoa | Panarthropoda | Arthropoda | Mandibulata | Pancrustacea | Hexapoda | Insecta | Dicondylia | Pterygota | Neoptera | Endopterygota | Hymenoptera | Apocrita | Aculeata | Vespoidea | Formicidae | Ponerinae | Ponerini | Harpegnathos
Hartmannella vermiformis	Hav	cellular organisms | Eukaryota | Amoebozoa | Tubulinea | Euamoebida | Tubulinida | Hartmannellidae | Vermamoeba
Hebeloma cylindrosporum	Hec	cellular organisms | Eukaryota | Opisthokonta | Fungi | Dikarya | Basidiomycota | Agaricomycotina | Agaricomycetes | Agaricomycetidae | Agaricales | Cortinariaceae | Hebeloma
Helianthus annuus	Hea	cellular organisms | Eukaryota | Viridiplantae | Streptophyta | Streptophytina | Embryophyta | Tracheophyta | Euphyllophyta | Spermatophyta | Magnoliophyta | Mesangiospermae | eudicotyledons | Gunneridae | Pentapetalae | asterids | campanulids | Asterales | Asteraceae | Asteroideae | Heliantheae alliance | Heliantheae | Helianthus
Heliconius melpomene melpomene	Hem	cellular organisms | Eukaryota | Opisthokonta | Metazoa | Eumetazoa | Bilateria | Protostomia | Ecdysozoa | Panarthropoda | Arthropoda | Mandibulata | Pancrustacea | Hexapoda | Insecta | Dicondylia | Pterygota | Neoptera | Endopterygota | Amphiesmenoptera | Lepidoptera | Glossata | Neolepidoptera | Heteroneura | Ditrysia | Obtectomera | Papilionoidea | Nymphalidae | Heliconiinae | Heliconiini | H…
Helicoverpa armigera	Hca	cellular organisms | Eukaryota | Opisthokonta | Metazoa | Eumetazoa | Bilateria | Protostomia | Ecdysozoa | Panarthropoda | Arthropoda | Mandibulata | Pancrustacea | Hexapoda | Insecta | Dicondylia | Pterygota | Neoptera | Endopterygota | Amphiesmenoptera | Lepidoptera | Glossata | Neolepidoptera | Heteroneura | Ditrysia | Obtectomera | Noctuoidea | Noctuidae | Heliothinae | Helicoverpa
Helicoverpa punctigera	Hep	cellular organisms | Eukaryota | Opisthokonta | Metazoa | Eumetazoa | Bilateria | Protostomia | Ecdysozoa | Panarthropoda | Arthropoda | Mandibulata | Pancrustacea | Hexapoda | Insecta | Dicondylia | Pterygota | Neoptera | Endopterygota | Amphiesmenoptera | Lepidoptera | Glossata | Neolepidoptera | Heteroneura | Ditrysia | Obtectomera | Noctuoidea | Noctuidae | Heliothinae | Helicoverpa
Helobdella robusta	Her	cellular organisms | Eukaryota | Opisthokonta | Metazoa | Eumetazoa | Bilateria | Protostomia | Lophotrochozoa | Annelida | Clitellata | Hirudinida | Hirudinea | Rhynchobdellida | Glossiphoniidae | Helobdella
Hemiaulus sinensis	Hesi	cellular organisms | Eukaryota | Stramenopiles | Bacillariophyta | Mediophyceae | Biddulphiophycidae | Hemiaulales | Hemiaulaceae | Hemiaulus
Henricia sp. AR-2014	Hsar	cellular organisms | Eukaryota | Opisthokonta | Metazoa | Eumetazoa | Bilateria | Deuterostomia | Echinodermata | Eleutherozoa | Asterozoa | Asteroidea | Spinulosacea | Spinulosida | Echinasteridae | Henricia
Herpetomonas muscarum strain TCC001E	Hrm	cellular organisms | Eukaryota | Euglenozoa | Kinetoplastida | Trypanosomatidae | Herpetomonas
Heterobasidion annosum	Hta	cellular organisms | Eukaryota | Opisthokonta | Fungi | Dikarya | Basidiomycota | Agaricomycotina | Agaricomycetes | Agaricomycetes incertae sedis | Russulales | Bondarzewiaceae | Heterobasidion | Heterobasidion annosum species complex
Heterococcus sp. DN1	Het	cellular organisms | Eukaryota | Stramenopiles | PX clade | Xanthophyceae | Tribonematales | Heteropediaceae | Heterococcus
Heterorhabditis bacteriophora	Hb	cellular organisms | Eukaryota | Opisthokonta | Metazoa | Eumetazoa | Bilateria | Protostomia | Ecdysozoa | Nematoda | Chromadorea | Rhabditida | Rhabditoidea | Heterorhabditidae | Heterorhabditis
Homalodisca vitripennis	Hov	cellular organisms | Eukaryota | Opisthokonta | Metazoa | Eumetazoa | Bilateria | Protostomia | Ecdysozoa | Panarthropoda | Arthropoda | Mandibulata | Pancrustacea | Hexapoda | Insecta | Dicondylia | Pterygota | Neoptera | Paraneoptera | Hemiptera | Euhemiptera | Clypeorrhyncha | Membracoidea | Cicadellidae | Cicadellinae | unclassified Cicadellinae | Homalodisca
Homarus gammarus	Hg	cellular organisms | Eukaryota | Opisthokonta | Metazoa | Eumetazoa | Bilateria | Protostomia | Ecdysozoa | Panarthropoda | Arthropoda | Mandibulata | Pancrustacea | Crustacea | Malacostraca | Eumalacostraca | Eucarida | Decapoda | Pleocyemata | Astacidea | Nephropoidea | Nephropidae | Homarus
Homo sapiens	Hs	cellular organisms | Eukaryota | Opisthokonta | Metazoa | Eumetazoa | Bilateria | Deuterostomia | Chordata | Craniata | Vertebrata | Gnathostomata | Teleostomi | Euteleostomi | Sarcopterygii | Dipnotetrapodomorpha | Tetrapoda | Amniota | Mammalia | Theria | Eutheria | Boreoeutheria | Euarchontoglires | Primates | Haplorrhini | Simiiformes | Catarrhini | Hominoidea | Hominidae | Homininae | Homo
Hordeum vulgare subsp. vulgare	Hv	cellular organisms | Eukaryota | Viridiplantae | Streptophyta | Streptophytina | Embryophyta | Tracheophyta | Euphyllophyta | Spermatophyta | Magnoliophyta | Mesangiospermae | Liliopsida | Petrosaviidae | commelinids | Poales | Poaceae | BOP clade | Pooideae | Triticodae | Triticeae | Hordeinae | Hordeum | Hordeum vulgare
Hyaloperonospora arabidopsidis Emoy2	Hya	cellular organisms | Eukaryota | Stramenopiles | Oomycetes | Peronosporales | Peronosporaceae | Hyaloperonospora | Hyaloperonospora arabidopsidis
Hydnomerulius pinastri	Hdp	cellular organisms | Eukaryota | Opisthokonta | Fungi | Dikarya | Basidiomycota | Agaricomycotina | Agaricomycetes | Agaricomycetidae | Boletales | Paxilineae | Paxillaceae | Hydnomerulius
Hydra magnipapillata	Hm	cellular organisms | Eukaryota | Opisthokonta | Metazoa | Eumetazoa | Cnidaria | Hydrozoa | Hydroidolina | Anthoathecata | Aplanulata | Hydridae | Hydra
Hydractinia symbiolongicarpus	Hysy	cellular organisms | Eukaryota | Opisthokonta | Metazoa | Eumetazoa | Cnidaria | Hydrozoa | Hydroidolina | Anthoathecata | Filifera | Hydractiniidae | Hydractinia
Hymenolepis microstoma	Hmm	cellular organisms | Eukaryota | Opisthokonta | Metazoa | Eumetazoa | Bilateria | Platyhelminthes | Cestoda | Eucestoda | Cyclophyllidea | Hymenolepididae | Hymenolepis
Hyphochytrium catenoides	Hyc	cellular organisms | Eukaryota | Stramenopiles | Hyphochytriomycetes | Hyphochytriaceae | Hyphochytrium
Hypholoma sublateritium	Hys	cellular organisms | Eukaryota | Opisthokonta | Fungi | Dikarya | Basidiomycota | Agaricomycotina | Agaricomycetes | Agaricomycetidae | Agaricales | Strophariaceae | Hypholoma
Hyphopichia burtonii NRRL Y-1933	Hyb	cellular organisms | Eukaryota | Opisthokonta | Fungi | Dikarya | Ascomycota | saccharomyceta | Saccharomycotina | Saccharomycetes | Saccharomycetales | Debaryomycetaceae | Hyphopichia | Hyphopichia burtonii
Hypocrea jecorina QM6a	Hj	cellular organisms | Eukaryota | Opisthokonta | Fungi | Dikarya | Ascomycota | saccharomyceta | Pezizomycotina | leotiomyceta | sordariomyceta | Sordariomycetes | Hypocreomycetidae | Hypocreales | Hypocreaceae | Trichoderma | Trichoderma reesei
Hypocrea virens Gv29-8	Hpv	cellular organisms | Eukaryota | Opisthokonta | Fungi | Dikarya | Ascomycota | saccharomyceta | Pezizomycotina | leotiomyceta | sordariomyceta | Sordariomycetes | Hypocreomycetidae | Hypocreales | Hypocreaceae | Trichoderma | Trichoderma virens
Hypophthalmichthys molitrix	Hym	cellular organisms | Eukaryota | Opisthokonta | Metazoa | Eumetazoa | Bilateria | Deuterostomia | Chordata | Craniata | Vertebrata | Gnathostomata | Teleostomi | Euteleostomi | Actinopterygii | Actinopteri | Neopterygii | Teleostei | Osteoglossocephalai | Clupeocephala | Otomorpha | Ostariophysi | Otophysi | Cypriniphysae | Cypriniformes | Cyprinoidea | Cyprinidae | Hypophthalmichthys
Hyposoter didymator	Hpd	cellular organisms | Eukaryota | Opisthokonta | Metazoa | Eumetazoa | Bilateria | Protostomia | Ecdysozoa | Panarthropoda | Arthropoda | Mandibulata | Pancrustacea | Hexapoda | Insecta | Dicondylia | Pterygota | Neoptera | Endopterygota | Hymenoptera | Apocrita | Ichneumonoidea | Ichneumonidae | Campopleginae | Dusona group | Hyposoter
Hysterium pulicare	Hyp	cellular organisms | Eukaryota | Opisthokonta | Fungi | Dikarya | Ascomycota | saccharomyceta | Pezizomycotina | leotiomyceta | dothideomyceta | Dothideomycetes | Pleosporomycetidae | Hysteriales | Hysteriaceae | Hysterium
Ichthyophthirius multifiliis strain G5	Im	cellular organisms | Eukaryota | Alveolata | Ciliophora | Intramacronucleata | Oligohymenophorea | Hymenostomatida | Ophryoglenina | Ichthyophthirius | Ichthyophthirius multifiliis
Ictalurus punctatus	Ip	cellular organisms | Eukaryota | Opisthokonta | Metazoa | Eumetazoa | Bilateria | Deuterostomia | Chordata | Craniata | Vertebrata | Gnathostomata | Teleostomi | Euteleostomi | Actinopterygii | Actinopteri | Neopterygii | Teleostei | Osteoglossocephalai | Clupeocephala | Otomorpha | Ostariophysi | Otophysi | Characiphysae | Siluriformes | Siluroidei | Ictaluridae | Ictalurus
Idotea resecata	Ir	cellular organisms | Eukaryota | Opisthokonta | Metazoa | Eumetazoa | Bilateria | Protostomia | Ecdysozoa | Panarthropoda | Arthropoda | Mandibulata | Pancrustacea | Crustacea | Malacostraca | Eumalacostraca | Peracarida | Isopoda | Valvifera | Idoteidae | Idotea
Ilyanassa obsoleta	Io	cellular organisms | Eukaryota | Opisthokonta | Metazoa | Eumetazoa | Bilateria | Protostomia | Lophotrochozoa | Mollusca | Gastropoda | Caenogastropoda | Hypsogastropoda | Neogastropoda | Buccinoidea | Nassariidae | Ilyanassa
Ixodes ricinus	Ixr	cellular organisms | Eukaryota | Opisthokonta | Metazoa | Eumetazoa | Bilateria | Protostomia | Ecdysozoa | Panarthropoda | Arthropoda | Chelicerata | Arachnida | Acari | Parasitiformes | Ixodida | Ixodoidea | Ixodidae | Ixodinae | Ixodes
Ixodes scapularis str. Wikel	Is	cellular organisms | Eukaryota | Opisthokonta | Metazoa | Eumetazoa | Bilateria | Protostomia | Ecdysozoa | Panarthropoda | Arthropoda | Chelicerata | Arachnida | Acari | Parasitiformes | Ixodida | Ixodoidea | Ixodidae | Ixodinae | Ixodes
Jaapia argillacea	Ja	cellular organisms | Eukaryota | Opisthokonta | Fungi | Dikarya | Basidiomycota | Agaricomycotina | Agaricomycetes | Agaricomycetidae | Jaapiales | Jaapiaceae | Jaapia
Jatropha curcas	Jc	cellular organisms | Eukaryota | Viridiplantae | Streptophyta | Streptophytina | Embryophyta | Tracheophyta | Euphyllophyta | Spermatophyta | Magnoliophyta | Mesangiospermae | eudicotyledons | Gunneridae | Pentapetalae | rosids | fabids | Malpighiales | Euphorbiaceae | Crotonoideae | Jatropheae | Jatropha
Karlodinium micrum	Kam	cellular organisms | Eukaryota | Alveolata | Dinophyceae | Gymnodiniales | Kareniaceae | Karlodinium
Kazachstania africana CBS 2517	Kaa	cellular organisms | Eukaryota | Opisthokonta | Fungi | Dikarya | Ascomycota | saccharomyceta | Saccharomycotina | Saccharomycetes | Saccharomycetales | Saccharomycetaceae | Kazachstania | Kazachstania africana
Kazachstania exigua CBS379	Ke	cellular organisms | Eukaryota | Opisthokonta | Fungi | Dikarya | Ascomycota | saccharomyceta | Saccharomycotina | Saccharomycetes | Saccharomycetales | Saccharomycetaceae | Kazachstania
Kazachstania naganishii CBS 8797	Kn	cellular organisms | Eukaryota | Opisthokonta | Fungi | Dikarya | Ascomycota | saccharomyceta | Saccharomycotina | Saccharomycetes | Saccharomycetales | Saccharomycetaceae | Kazachstania | Kazachstania naganishii
Kluyveromyces aestuarii ATCC 18862	Ka	cellular organisms | Eukaryota | Opisthokonta | Fungi | Dikarya | Ascomycota | saccharomyceta | Saccharomycotina | Saccharomycetes | Saccharomycetales | Saccharomycetaceae | Kluyveromyces | Kluyveromyces aestuarii
Kluyveromyces lactis NRRL Y-1140	Kl	cellular organisms | Eukaryota | Opisthokonta | Fungi | Dikarya | Ascomycota | saccharomyceta | Saccharomycotina | Saccharomycetes | Saccharomycetales | Saccharomycetaceae | Kluyveromyces | Kluyveromyces lactis
Kluyveromyces marxianus CBS712	Km	cellular organisms | Eukaryota | Opisthokonta | Fungi | Dikarya | Ascomycota | saccharomyceta | Saccharomycotina | Saccharomycetes | Saccharomycetales | Saccharomycetaceae | Kluyveromyces
Kluyveromyces marxianus var. marxianus KCTC 17555	Kmm	cellular organisms | Eukaryota | Opisthokonta | Fungi | Dikarya | Ascomycota | saccharomyceta | Saccharomycotina | Saccharomycetes | Saccharomycetales | Saccharomycetaceae | Kluyveromyces | Kluyveromyces marxianus | Kluyveromyces marxianus var. marxianus
Kluyveromyces wickerhamii UCD 54-210	Klw	cellular organisms | Eukaryota | Opisthokonta | Fungi | Dikarya | Ascomycota | saccharomyceta | Saccharomycotina | Saccharomycetes | Saccharomycetales | Saccharomycetaceae | Kluyveromyces | Kluyveromyces wickerhamii
Komagataella pastoris DSMZ 70382	Kop_a	cellular organisms | Eukaryota | Opisthokonta | Fungi | Dikarya | Ascomycota | saccharomyceta | Saccharomycotina | Saccharomycetes | Saccharomycetales | Phaffomycetaceae | Komagataella | Komagataella pastoris
Komagataella phaffii GS115	Koph_b	cellular organisms | Eukaryota | Opisthokonta | Fungi | Dikarya | Ascomycota | saccharomyceta | Saccharomycotina | Saccharomycetes | Saccharomycetales | Phaffomycetaceae | Komagataella | Komagataella phaffii
Kuraishia capsulata CBS 1993	Kc	cellular organisms | Eukaryota | Opisthokonta | Fungi | Dikarya | Ascomycota | saccharomyceta | Saccharomycotina | Saccharomycetes | Saccharomycetales | Saccharomycetales incertae sedis | Kuraishia | Kuraishia capsulata
Laccaria bicolor S238N	Lab	cellular organisms | Eukaryota | Opisthokonta | Fungi | Dikarya | Basidiomycota | Agaricomycotina | Agaricomycetes | Agaricomycetidae | Agaricales | Tricholomataceae | Laccaria
Lachancea kluyveri NRRL Y-12651	Lak_a	cellular organisms | Eukaryota | Opisthokonta | Fungi | Dikarya | Ascomycota | saccharomyceta | Saccharomycotina | Saccharomycetes | Saccharomycetales | Saccharomycetaceae | Lachancea | Lachancea kluyveri
Lachancea thermotolerans CBS 6340	Lat	cellular organisms | Eukaryota | Opisthokonta | Fungi | Dikarya | Ascomycota | saccharomyceta | Saccharomycotina | Saccharomycetes | Saccharomycetales | Saccharomycetaceae | Lachancea | Lachancea thermotolerans
Lachancea waltii NCYC 2644	Lw	cellular organisms | Eukaryota | Opisthokonta | Fungi | Dikarya | Ascomycota | saccharomyceta | Saccharomycotina | Saccharomycetes | Saccharomycetales | Saccharomycetaceae | Lachancea | Lachancea waltii
Lactuca sativa	Las	cellular organisms | Eukaryota | Viridiplantae | Streptophyta | Streptophytina | Embryophyta | Tracheophyta | Euphyllophyta | Spermatophyta | Magnoliophyta | Mesangiospermae | eudicotyledons | Gunneridae | Pentapetalae | asterids | campanulids | Asterales | Asteraceae | Cichorioideae | Cichorieae | Lactucinae | Lactuca
Ladona fulva	Laf	cellular organisms | Eukaryota | Opisthokonta | Metazoa | Eumetazoa | Bilateria | Protostomia | Ecdysozoa | Panarthropoda | Arthropoda | Mandibulata | Pancrustacea | Hexapoda | Insecta | Dicondylia | Pterygota | Palaeoptera | Odonata | Anisoptera/Anisozygoptera group | Anisoptera | Cavilabiata | Libellulidae | Ladona
Lasioglossum albipes	Lsa	cellular organisms | Eukaryota | Opisthokonta | Metazoa | Eumetazoa | Bilateria | Protostomia | Ecdysozoa | Panarthropoda | Arthropoda | Mandibulata | Pancrustacea | Hexapoda | Insecta | Dicondylia | Pterygota | Neoptera | Endopterygota | Hymenoptera | Apocrita | Aculeata | Apoidea | Halictidae | Halictinae | Halictini | Lasioglossum | Evylaeus
Latimeria chalumnae	Lac	cellular organisms | Eukaryota | Opisthokonta | Metazoa | Eumetazoa | Bilateria | Deuterostomia | Chordata | Craniata | Vertebrata | Gnathostomata | Teleostomi | Euteleostomi | Sarcopterygii | Coelacanthimorpha | Coelacanthiformes | Coelacanthidae | Latimeria
Latrodectus hesperus	Lah	cellular organisms | Eukaryota | Opisthokonta | Metazoa | Eumetazoa | Bilateria | Protostomia | Ecdysozoa | Panarthropoda | Arthropoda | Chelicerata | Arachnida | Araneae | Araneomorphae | Entelegynae | Orbiculariae | Araneoidea | Theridiidae | Latrodectus
Leishmania aethiopica L147	Lha	cellular organisms | Eukaryota | Euglenozoa | Kinetoplastida | Trypanosomatidae | Leishmaniinae | Leishmania | Leishmania | Leishmania aethiopica species complex | Leishmania aethiopica
Leishmania amazonensis	Lia	cellular organisms | Eukaryota | Euglenozoa | Kinetoplastida | Trypanosomatidae | Leishmaniinae | Leishmania | Leishmania | Leishmania mexicana species complex
Leishmania arabica strain LEM1108	Lea	cellular organisms | Eukaryota | Euglenozoa | Kinetoplastida | Trypanosomatidae | Leishmaniinae | Leishmania | unclassified Leishmania
Leishmania braziliensis MHOM/BR/75/M2904	Lb	cellular organisms | Eukaryota | Euglenozoa | Kinetoplastida | Trypanosomatidae | Leishmaniinae | Leishmania | Viannia | Leishmania braziliensis species complex | Leishmania braziliensis
Leishmania donovani BPK282	Lid	cellular organisms | Eukaryota | Euglenozoa | Kinetoplastida | Trypanosomatidae | Leishmaniinae | Leishmania | Leishmania | Leishmania donovani species complex
Leishmania enriettii	Lie	cellular organisms | Eukaryota | Euglenozoa | Kinetoplastida | Trypanosomatidae | Leishmaniinae | Leishmania | Leishmania | Leishmania mexicana species complex
Leishmania gerbilli	Lsg	cellular organisms | Eukaryota | Euglenozoa | Kinetoplastida | Trypanosomatidae | Leishmaniinae | Leishmania | unclassified Leishmania
Leishmania infantum JPCM5	Lei	cellular organisms | Eukaryota | Euglenozoa | Kinetoplastida | Trypanosomatidae | Leishmaniinae | Leishmania | Leishmania | Leishmania donovani species complex | Leishmania infantum
Leishmania major str. Friedlin	Lem	cellular organisms | Eukaryota | Euglenozoa | Kinetoplastida | Trypanosomatidae | Leishmaniinae | Leishmania | Leishmania | Leishmania major species complex | Leishmania major
Leishmania mexicana MHOM/GT/2001/U1103	Lm	cellular organisms | Eukaryota | Euglenozoa | Kinetoplastida | Trypanosomatidae | Leishmaniinae | Leishmania | Leishmania | Leishmania mexicana species complex
Leishmania panamensis	Lep	cellular organisms | Eukaryota | Euglenozoa | Kinetoplastida | Trypanosomatidae | Leishmaniinae | Leishmania | Viannia | Leishmania guyanensis species complex
Leishmania tarentolae	Let	cellular organisms | Eukaryota | Euglenozoa | Kinetoplastida | Trypanosomatidae | Leishmaniinae | Leishmania | lizard Leishmania
Leishmania tropica L590	Lit	cellular organisms | Eukaryota | Euglenozoa | Kinetoplastida | Trypanosomatidae | Leishmaniinae | Leishmania | Leishmania | Leishmania tropica species complex | Leishmania tropica
Leishmania turanica	Lst	cellular organisms | Eukaryota | Euglenozoa | Kinetoplastida | Trypanosomatidae | Leishmaniinae | Leishmania | unclassified Leishmania
Lentinula edodes	Lne	cellular organisms | Eukaryota | Opisthokonta | Fungi | Dikarya | Basidiomycota | Agaricomycotina | Agaricomycetes | Agaricomycetidae | Agaricales | Omphalotaceae | Lentinula
Lepeophtheirus salmonis	Lhs	cellular organisms | Eukaryota | Opisthokonta | Metazoa | Eumetazoa | Bilateria | Protostomia | Ecdysozoa | Panarthropoda | Arthropoda | Mandibulata | Pancrustacea | Crustacea | Maxillopoda | Copepoda | Neocopepoda | Podoplea | Siphonostomatoida | Caligidae | Lepeophtheirus
Lepisma saccharina	Les	cellular organisms | Eukaryota | Opisthokonta | Metazoa | Eumetazoa | Bilateria | Protostomia | Ecdysozoa | Panarthropoda | Arthropoda | Mandibulata | Pancrustacea | Hexapoda | Insecta | Dicondylia | Zygentoma | Lepismatidae | Lepisma
Lepisosteus oculatus	Lop	cellular organisms | Eukaryota | Opisthokonta | Metazoa | Eumetazoa | Bilateria | Deuterostomia | Chordata | Craniata | Vertebrata | Gnathostomata | Teleostomi | Euteleostomi | Actinopterygii | Actinopteri | Neopterygii | Holostei | Semionotiformes | Lepisosteidae | Lepisosteus
Leptasterias sp. AR-2014	Lsar	cellular organisms | Eukaryota | Opisthokonta | Metazoa | Eumetazoa | Bilateria | Deuterostomia | Echinodermata | Eleutherozoa | Asterozoa | Asteroidea | Forcipulatacea | Forcipulatida | Asteriidae | Leptasterias
Leptinotarsa decemlineata	Ld	cellular organisms | Eukaryota | Opisthokonta | Metazoa | Eumetazoa | Bilateria | Protostomia | Ecdysozoa | Panarthropoda | Arthropoda | Mandibulata | Pancrustacea | Hexapoda | Insecta | Dicondylia | Pterygota | Neoptera | Endopterygota | Coleoptera | Polyphaga | Cucujiformia | Chrysomeloidea | Chrysomelidae | Chrysomelinae | Doryphorini | Leptinotarsa
Leptocylindrus danicus	Leda	cellular organisms | Eukaryota | Stramenopiles | Bacillariophyta | Coscinodiscophyceae | Chaetocerotophycidae | Leptocylindrales | Leptocylindraceae | Leptocylindrus
Leptomonas pyrrhocoris H10	Lepy	cellular organisms | Eukaryota | Euglenozoa | Kinetoplastida | Trypanosomatidae | Leishmaniinae | Leptomonas
Leptopilina boulardi	Leb	cellular organisms | Eukaryota | Opisthokonta | Metazoa | Eumetazoa | Bilateria | Protostomia | Ecdysozoa | Panarthropoda | Arthropoda | Mandibulata | Pancrustacea | Hexapoda | Insecta | Dicondylia | Pterygota | Neoptera | Endopterygota | Hymenoptera | Apocrita | Cynipoidea | Figitidae | Eucoilinae | Leptopilina
Leptopilina heterotoma	Leh	cellular organisms | Eukaryota | Opisthokonta | Metazoa | Eumetazoa | Bilateria | Protostomia | Ecdysozoa | Panarthropoda | Arthropoda | Mandibulata | Pancrustacea | Hexapoda | Insecta | Dicondylia | Pterygota | Neoptera | Endopterygota | Hymenoptera | Apocrita | Cynipoidea | Figitidae | Eucoilinae | Leptopilina
Leptosphaeria maculans	Lpm	cellular organisms | Eukaryota | Opisthokonta | Fungi | Dikarya | Ascomycota | saccharomyceta | Pezizomycotina | leotiomyceta | dothideomyceta | Dothideomycetes | Pleosporomycetidae | Pleosporales | Pleosporineae | Leptosphaeriaceae | Leptosphaeria | Leptosphaeria maculans complex
Leptosphaeria maculans 'brassicae' group	Lmb	cellular organisms | Eukaryota | Opisthokonta | Fungi | Dikarya | Ascomycota | saccharomyceta | Pezizomycotina | leotiomyceta | dothideomyceta | Dothideomycetes | Pleosporomycetidae | Pleosporales | Pleosporineae | Leptosphaeriaceae | Leptosphaeria | Leptosphaeria maculans complex | Leptosphaeria maculans
Lethenteron japonicum	Lj	cellular organisms | Eukaryota | Opisthokonta | Metazoa | Eumetazoa | Bilateria | Deuterostomia | Chordata | Craniata | Vertebrata | Cyclostomata | Hyperoartia | Petromyzontiformes | Petromyzontidae | Lethenteron
Limnephilus lunatus	Lil	cellular organisms | Eukaryota | Opisthokonta | Metazoa | Eumetazoa | Bilateria | Protostomia | Ecdysozoa | Panarthropoda | Arthropoda | Mandibulata | Pancrustacea | Hexapoda | Insecta | Dicondylia | Pterygota | Neoptera | Endopterygota | Amphiesmenoptera | Trichoptera | Integripalpia | Plenitentoria | Limnephiloidea | Limnephilidae | Limnephilinae | Limnephilini | Limnephilus
Limulus polyphemus	Lip	cellular organisms | Eukaryota | Opisthokonta | Metazoa | Eumetazoa | Bilateria | Protostomia | Ecdysozoa | Panarthropoda | Arthropoda | Chelicerata | Merostomata | Xiphosura | Limulidae | Limulus
Linepithema humile	Lh	cellular organisms | Eukaryota | Opisthokonta | Metazoa | Eumetazoa | Bilateria | Protostomia | Ecdysozoa | Panarthropoda | Arthropoda | Mandibulata | Pancrustacea | Hexapoda | Insecta | Dicondylia | Pterygota | Neoptera | Endopterygota | Hymenoptera | Apocrita | Aculeata | Vespoidea | Formicidae | Dolichoderinae | Linepithema
Lineus sp. IRT-2002	Ls	cellular organisms | Eukaryota | Opisthokonta | Metazoa | Eumetazoa | Bilateria | Protostomia | Lophotrochozoa | Nemertea | Anopla | Heteronemertea | Lineidae | Lineus
Lingulodinium polyedrum strain CCMP1936	Lpsc	cellular organisms | Eukaryota | Alveolata | Dinophyceae | Gonyaulacales | Lingulodinium
Linum usitatissimum	Lu	cellular organisms | Eukaryota | Viridiplantae | Streptophyta | Streptophytina | Embryophyta | Tracheophyta | Euphyllophyta | Spermatophyta | Magnoliophyta | Mesangiospermae | eudicotyledons | Gunneridae | Pentapetalae | rosids | fabids | Malpighiales | Linaceae | Linum
Lipomyces starkeyi NRRL Y-11557	Lms	cellular organisms | Eukaryota | Opisthokonta | Fungi | Dikarya | Ascomycota | saccharomyceta | Saccharomycotina | Saccharomycetes | Saccharomycetales | Lipomycetaceae | Lipomyces | Lipomyces starkeyi
Lithobius sp. IRT-2002	Lis	cellular organisms | Eukaryota | Opisthokonta | Metazoa | Eumetazoa | Bilateria | Protostomia | Ecdysozoa | Panarthropoda | Arthropoda | Mandibulata | Myriapoda | Chilopoda | Pleurostigmophora | Lithobiomorpha | Lithobiidae | Lithobius
Litomosoides sigmodontis	Lts	cellular organisms | Eukaryota | Opisthokonta | Metazoa | Eumetazoa | Bilateria | Protostomia | Ecdysozoa | Nematoda | Chromadorea | Spirurida | Filarioidea | Onchocercidae | Litomosoides
Litopenaeus vannamei	Liv	cellular organisms | Eukaryota | Opisthokonta | Metazoa | Eumetazoa | Bilateria | Protostomia | Ecdysozoa | Panarthropoda | Arthropoda | Mandibulata | Pancrustacea | Crustacea | Malacostraca | Eumalacostraca | Eucarida | Decapoda | Dendrobranchiata | Penaeoidea | Penaeidae | Litopenaeus
Loa loa	Lol	cellular organisms | Eukaryota | Opisthokonta | Metazoa | Eumetazoa | Bilateria | Protostomia | Ecdysozoa | Nematoda | Chromadorea | Spirurida | Filarioidea | Onchocercidae | Loa
Lodderomyces elongisporus NRRL YB-4239	Loe	cellular organisms | Eukaryota | Opisthokonta | Fungi | Dikarya | Ascomycota | saccharomyceta | Saccharomycotina | Saccharomycetes | Saccharomycetales | Debaryomycetaceae | Candida/Lodderomyces clade | Lodderomyces | Lodderomyces elongisporus
Loligo bleekeri	Lob	cellular organisms | Eukaryota | Opisthokonta | Metazoa | Eumetazoa | Bilateria | Protostomia | Lophotrochozoa | Mollusca | Cephalopoda | Coleoidea | Neocoleoidea | Decapodiformes | Teuthida | Myopsina | Loliginidae | Heterololigo
Loligo pealeii	Lp	cellular organisms | Eukaryota | Opisthokonta | Metazoa | Eumetazoa | Bilateria | Protostomia | Lophotrochozoa | Mollusca | Cephalopoda | Coleoidea | Neocoleoidea | Decapodiformes | Teuthida | Myopsina | Loliginidae | Doryteuthis
Lotmaria passim	Lopa	cellular organisms | Eukaryota | Euglenozoa | Kinetoplastida | Trypanosomatidae | Leishmaniinae | Lotmaria
Lottia gigantea	Lg	cellular organisms | Eukaryota | Opisthokonta | Metazoa | Eumetazoa | Bilateria | Protostomia | Lophotrochozoa | Mollusca | Gastropoda | Patellogastropoda | Lottioidea | Lottiidae | Lottia
Lotus japonicus	Lcj	cellular organisms | Eukaryota | Viridiplantae | Streptophyta | Streptophytina | Embryophyta | Tracheophyta | Euphyllophyta | Spermatophyta | Magnoliophyta | Mesangiospermae | eudicotyledons | Gunneridae | Pentapetalae | rosids | fabids | Fabales | Fabaceae | Papilionoideae | Loteae | Lotus
Loxodonta africana	La	cellular organisms | Eukaryota | Opisthokonta | Metazoa | Eumetazoa | Bilateria | Deuterostomia | Chordata | Craniata | Vertebrata | Gnathostomata | Teleostomi | Euteleostomi | Sarcopterygii | Dipnotetrapodomorpha | Tetrapoda | Amniota | Mammalia | Theria | Eutheria | Afrotheria | Proboscidea | Elephantidae | Loxodonta
Lutzomyia longipalpis	Ll	cellular organisms | Eukaryota | Opisthokonta | Metazoa | Eumetazoa | Bilateria | Protostomia | Ecdysozoa | Panarthropoda | Arthropoda | Mandibulata | Pancrustacea | Hexapoda | Insecta | Dicondylia | Pterygota | Neoptera | Endopterygota | Diptera | Nematocera | Psychodomorpha | Psychodoidea | Psychodidae | Phlebotominae | Lutzomyia | Lutzomyia
Lycopersicon esculentum	Le	cellular organisms | Eukaryota | Viridiplantae | Streptophyta | Streptophytina | Embryophyta | Tracheophyta | Euphyllophyta | Spermatophyta | Magnoliophyta | Mesangiospermae | eudicotyledons | Gunneridae | Pentapetalae | asterids | lamiids | Solanales | Solanaceae | Solanoideae | Solaneae | Solanum | Lycopersicon
Lytechinus variegatus	Lyv	cellular organisms | Eukaryota | Opisthokonta | Metazoa | Eumetazoa | Bilateria | Deuterostomia | Echinodermata | Eleutherozoa | Echinozoa | Echinoidea | Euechinoidea | Echinacea | Temnopleuroida | Toxopneustidae | Lytechinus
Macaca fascicularis	Mf	cellular organisms | Eukaryota | Opisthokonta | Metazoa | Eumetazoa | Bilateria | Deuterostomia | Chordata | Craniata | Vertebrata | Gnathostomata | Teleostomi | Euteleostomi | Sarcopterygii | Dipnotetrapodomorpha | Tetrapoda | Amniota | Mammalia | Theria | Eutheria | Boreoeutheria | Euarchontoglires | Primates | Haplorrhini | Simiiformes | Catarrhini | Cercopithecoidea | Cercopithecidae | Cercop…
Macaca mulatta Indian origin	Mam	cellular organisms | Eukaryota | Opisthokonta | Metazoa | Eumetazoa | Bilateria | Deuterostomia | Chordata | Craniata | Vertebrata | Gnathostomata | Teleostomi | Euteleostomi | Sarcopterygii | Dipnotetrapodomorpha | Tetrapoda | Amniota | Mammalia | Theria | Eutheria | Boreoeutheria | Euarchontoglires | Primates | Haplorrhini | Simiiformes | Catarrhini | Cercopithecoidea | Cercopithecidae | Cercop…
Macrosiphum euphorbiae	Mce	cellular organisms | Eukaryota | Opisthokonta | Metazoa | Eumetazoa | Bilateria | Protostomia | Ecdysozoa | Panarthropoda | Arthropoda | Mandibulata | Pancrustacea | Hexapoda | Insecta | Dicondylia | Pterygota | Neoptera | Paraneoptera | Hemiptera | Sternorrhyncha | Aphidiformes | Aphidomorpha | Aphidoidea | Aphididae | Aphidinae | Macrosiphini | Macrosiphum
Magnaporthe grisea 70-15	Mag	cellular organisms | Eukaryota | Opisthokonta | Fungi | Dikarya | Ascomycota | saccharomyceta | Pezizomycotina | leotiomyceta | sordariomyceta | Sordariomycetes | Sordariomycetidae | Magnaporthales | Magnaporthaceae | Magnaporthe | Magnaporthe oryzae
Magnaporthe poae ATCC 64411	Map	cellular organisms | Eukaryota | Opisthokonta | Fungi | Dikarya | Ascomycota | saccharomyceta | Pezizomycotina | leotiomyceta | sordariomyceta | Sordariomycetes | Sordariomycetidae | Magnaporthales | Magnaporthaceae | Magnaporthiopsis | Magnaporthiopsis poae
Malassezia globosa CBS 7966	Mlg	cellular organisms | Eukaryota | Opisthokonta | Fungi | Dikarya | Basidiomycota | Ustilaginomycotina | Malasseziomycetes | Malasseziales | Malasseziaceae | Malassezia | Malassezia globosa
Malus x domestica	Mad	cellular organisms | Eukaryota | Viridiplantae | Streptophyta | Streptophytina | Embryophyta | Tracheophyta | Euphyllophyta | Spermatophyta | Magnoliophyta | Mesangiospermae | eudicotyledons | Gunneridae | Pentapetalae | rosids | fabids | Rosales | Rosaceae | Maloideae | Maleae | Malus
Manduca sexta	Ms	cellular organisms | Eukaryota | Opisthokonta | Metazoa | Eumetazoa | Bilateria | Protostomia | Ecdysozoa | Panarthropoda | Arthropoda | Mandibulata | Pancrustacea | Hexapoda | Insecta | Dicondylia | Pterygota | Neoptera | Endopterygota | Amphiesmenoptera | Lepidoptera | Glossata | Neolepidoptera | Heteroneura | Ditrysia | Obtectomera | Bombycoidea | Sphingidae | Sphinginae | Sphingini | Manduca
Manihot esculenta	Me	cellular organisms | Eukaryota | Viridiplantae | Streptophyta | Streptophytina | Embryophyta | Tracheophyta | Euphyllophyta | Spermatophyta | Magnoliophyta | Mesangiospermae | eudicotyledons | Gunneridae | Pentapetalae | rosids | fabids | Malpighiales | Euphorbiaceae | Crotonoideae | Manihoteae | Manihot
Marchantia polymorpha	Mhp	cellular organisms | Eukaryota | Viridiplantae | Streptophyta | Streptophytina | Embryophyta | Marchantiophyta | Marchantiopsida | Marchantiidae | Marchantiales | Marchantiaceae | Marchantia
Marsupenaeus japonicus	Mrj	cellular organisms | Eukaryota | Opisthokonta | Metazoa | Eumetazoa | Bilateria | Protostomia | Ecdysozoa | Panarthropoda | Arthropoda | Mandibulata | Pancrustacea | Crustacea | Malacostraca | Eumalacostraca | Eucarida | Decapoda | Dendrobranchiata | Penaeoidea | Penaeidae | Marsupenaeus
Mastigamoeba balamuthi	Mab	cellular organisms | Eukaryota | Amoebozoa | Archamoebae | Mastigamoebidae | Mastigamoeba
Mayetiola destructor	Myd	cellular organisms | Eukaryota | Opisthokonta | Metazoa | Eumetazoa | Bilateria | Protostomia | Ecdysozoa | Panarthropoda | Arthropoda | Mandibulata | Pancrustacea | Hexapoda | Insecta | Dicondylia | Pterygota | Neoptera | Endopterygota | Diptera | Nematocera | Bibionomorpha | Sciaroidea | Cecidomyiidae | Cecidomyiinae | Lasiopteridi | Oligotrophini | Mayetiola
Maylandia zebra	Mz_a	cellular organisms | Eukaryota | Opisthokonta | Metazoa | Eumetazoa | Bilateria | Deuterostomia | Chordata | Craniata | Vertebrata | Gnathostomata | Teleostomi | Euteleostomi | Actinopterygii | Actinopteri | Neopterygii | Teleostei | Osteoglossocephalai | Clupeocephala | Euteleosteomorpha | Neoteleostei | Eurypterygia | Ctenosquamata | Acanthomorphata | Euacanthomorphacea | Percomorphaceae | Oval…
Medicago truncatula	Mt	cellular organisms | Eukaryota | Viridiplantae | Streptophyta | Streptophytina | Embryophyta | Tracheophyta | Euphyllophyta | Spermatophyta | Magnoliophyta | Mesangiospermae | eudicotyledons | Gunneridae | Pentapetalae | rosids | fabids | Fabales | Fabaceae | Papilionoideae | Trifolieae | Medicago
Megachile rotundata	Mer	cellular organisms | Eukaryota | Opisthokonta | Metazoa | Eumetazoa | Bilateria | Protostomia | Ecdysozoa | Panarthropoda | Arthropoda | Mandibulata | Pancrustacea | Hexapoda | Insecta | Dicondylia | Pterygota | Neoptera | Endopterygota | Hymenoptera | Apocrita | Aculeata | Apoidea | Megachilidae | Megachilinae | Megachilini | Megachile
Megalurothrips sjostedti	Mgs	cellular organisms | Eukaryota | Opisthokonta | Metazoa | Eumetazoa | Bilateria | Protostomia | Ecdysozoa | Panarthropoda | Arthropoda | Mandibulata | Pancrustacea | Hexapoda | Insecta | Dicondylia | Pterygota | Neoptera | Paraneoptera | Thysanoptera | Terebrantia | Thripoidea | Thripidae | Thripinae | Megalurothrips
Melampsora laricis-populina	Mlp	cellular organisms | Eukaryota | Opisthokonta | Fungi | Dikarya | Basidiomycota | Pucciniomycotina | Pucciniomycetes | Pucciniales | Melampsoraceae | Melampsora
Meleagris gallopavo	Meg	cellular organisms | Eukaryota | Opisthokonta | Metazoa | Eumetazoa | Bilateria | Deuterostomia | Chordata | Craniata | Vertebrata | Gnathostomata | Teleostomi | Euteleostomi | Sarcopterygii | Dipnotetrapodomorpha | Tetrapoda | Amniota | Sauropsida | Sauria | Archelosauria | Archosauria | Dinosauria | Saurischia | Theropoda | Coelurosauria | Aves | Neognathae | Galloanserae | Galliformes | Phasia…
Melita plumulosa	Mep	cellular organisms | Eukaryota | Opisthokonta | Metazoa | Eumetazoa | Bilateria | Protostomia | Ecdysozoa | Panarthropoda | Arthropoda | Mandibulata | Pancrustacea | Crustacea | Malacostraca | Eumalacostraca | Peracarida | Amphipoda | Senticaudata | Hadziida | Hadzioidea | Melitidae | Melita
Meloidogyne arenaria	Mea	cellular organisms | Eukaryota | Opisthokonta | Metazoa | Eumetazoa | Bilateria | Protostomia | Ecdysozoa | Nematoda | Chromadorea | Tylenchida | Tylenchina | Tylenchoidea | Meloidogynidae | Meloidogyninae | Meloidogyne | Meloidogyne incognita group
Meloidogyne chitwoodi	Mlc	cellular organisms | Eukaryota | Opisthokonta | Metazoa | Eumetazoa | Bilateria | Protostomia | Ecdysozoa | Nematoda | Chromadorea | Tylenchida | Tylenchina | Tylenchoidea | Meloidogynidae | Meloidogyninae | Meloidogyne
Meloidogyne hapla	Mh	cellular organisms | Eukaryota | Opisthokonta | Metazoa | Eumetazoa | Bilateria | Protostomia | Ecdysozoa | Nematoda | Chromadorea | Tylenchida | Tylenchina | Tylenchoidea | Meloidogynidae | Meloidogyninae | Meloidogyne
Meloidogyne incognita	Mi	cellular organisms | Eukaryota | Opisthokonta | Metazoa | Eumetazoa | Bilateria | Protostomia | Ecdysozoa | Nematoda | Chromadorea | Tylenchida | Tylenchina | Tylenchoidea | Meloidogynidae | Meloidogyninae | Meloidogyne | Meloidogyne incognita group
Mengenilla moldrzyki	Mnm	cellular organisms | Eukaryota | Opisthokonta | Metazoa | Eumetazoa | Bilateria | Protostomia | Ecdysozoa | Panarthropoda | Arthropoda | Mandibulata | Pancrustacea | Hexapoda | Insecta | Dicondylia | Pterygota | Neoptera | Endopterygota | Strepsiptera | Mengenillidia | Mengenilloidea | Mengenillidae | Mengenilla
Mesocricetus auratus	Ma	cellular organisms | Eukaryota | Opisthokonta | Metazoa | Eumetazoa | Bilateria | Deuterostomia | Chordata | Craniata | Vertebrata | Gnathostomata | Teleostomi | Euteleostomi | Sarcopterygii | Dipnotetrapodomorpha | Tetrapoda | Amniota | Mammalia | Theria | Eutheria | Boreoeutheria | Euarchontoglires | Glires | Rodentia | Sciurognathi | Muroidea | Cricetidae | Cricetinae | Mesocricetus
Metarhizium acridum CQMa 102	Mta	cellular organisms | Eukaryota | Opisthokonta | Fungi | Dikarya | Ascomycota | saccharomyceta | Pezizomycotina | leotiomyceta | sordariomyceta | Sordariomycetes | Hypocreomycetidae | Hypocreales | Clavicipitaceae | Metarhizium | Metarhizium acridum
Metarhizium robertsii ARSEF 23	Mero_a	cellular organisms | Eukaryota | Opisthokonta | Fungi | Dikarya | Ascomycota | saccharomyceta | Pezizomycotina | leotiomyceta | sordariomyceta | Sordariomycetes | Hypocreomycetidae | Hypocreales | Clavicipitaceae | Metarhizium | Metarhizium robertsii
Metaseiulus occidentalis	Meo	cellular organisms | Eukaryota | Opisthokonta | Metazoa | Eumetazoa | Bilateria | Protostomia | Ecdysozoa | Panarthropoda | Arthropoda | Chelicerata | Arachnida | Acari | Parasitiformes | Mesostigmata | Monogynaspida | Gamasina | Phytoseioidea | Phytoseiidae | Typhlodrominae | Metaseiulus
Metschnikowia bicuspidata var. bicuspidata NRRL YB-4993	Mbb	cellular organisms | Eukaryota | Opisthokonta | Fungi | Dikarya | Ascomycota | saccharomyceta | Saccharomycotina | Saccharomycetes | Saccharomycetales | Metschnikowiaceae | Metschnikowia | Metschnikowia bicuspidata | Metschnikowia bicuspidata var. bicuspidata
Metschnikowia fructicola 277	Mef	cellular organisms | Eukaryota | Opisthokonta | Fungi | Dikarya | Ascomycota | saccharomyceta | Saccharomycotina | Saccharomycetes | Saccharomycetales | Metschnikowiaceae | Metschnikowia | Metschnikowia fructicola
Meyerozyma guilliermondii ATCC 6260	Mrg	cellular organisms | Eukaryota | Opisthokonta | Fungi | Dikarya | Ascomycota | saccharomyceta | Saccharomycotina | Saccharomycetes | Saccharomycetales | Debaryomycetaceae | Meyerozyma | Meyerozyma guilliermondii
Microbotryum violaceum	Mv	cellular organisms | Eukaryota | Opisthokonta | Fungi | Dikarya | Basidiomycota | Pucciniomycotina | Microbotryomycetes | Microbotryales | Microbotryaceae | Microbotryum
Micromonas pusilla CCMP1545	Mip_a	cellular organisms | Eukaryota | Viridiplantae | Chlorophyta | prasinophytes | Mamiellophyceae | Mamiellales | Mamiellaceae | Micromonas | Micromonas pusilla
Micromonas pusilla NOUM17	Mip_b	cellular organisms | Eukaryota | Viridiplantae | Chlorophyta | prasinophytes | Mamiellophyceae | Mamiellales | Mamiellaceae | Micromonas
Mikrocytos mackini	Mkm	cellular organisms | Eukaryota | Rhizaria | Mikrocytiidae | Mikrocytos
Millerozyma farinosa CBS7064	Mif	cellular organisms | Eukaryota | Opisthokonta | Fungi | Dikarya | Ascomycota | saccharomyceta | Saccharomycotina | Saccharomycetes | Saccharomycetales | Debaryomycetaceae | Millerozyma
Mimulus guttatus	Mig	cellular organisms | Eukaryota | Viridiplantae | Streptophyta | Streptophytina | Embryophyta | Tracheophyta | Euphyllophyta | Spermatophyta | Magnoliophyta | Mesangiospermae | eudicotyledons | Gunneridae | Pentapetalae | asterids | lamiids | Lamiales | Phrymaceae | Erythranthe
Mizuhopecten yessoensis	My	cellular organisms | Eukaryota | Opisthokonta | Metazoa | Eumetazoa | Bilateria | Protostomia | Lophotrochozoa | Mollusca | Bivalvia | Pteriomorphia | Pectinoida | Pectinoidea | Pectinidae | Mizuhopecten
Mnemiopsis leidyi	Mnl	cellular organisms | Eukaryota | Opisthokonta | Metazoa | Eumetazoa | Ctenophora | Cyclocoela | Lobata | Bolinopsidae | Mnemiopsis
Monascus ruber	Mor	cellular organisms | Eukaryota | Opisthokonta | Fungi | Dikarya | Ascomycota | saccharomyceta | Pezizomycotina | leotiomyceta | Eurotiomycetes | Eurotiomycetidae | Eurotiales | Aspergillaceae | Monascus
Monodelphis domestica	Md	cellular organisms | Eukaryota | Opisthokonta | Metazoa | Eumetazoa | Bilateria | Deuterostomia | Chordata | Craniata | Vertebrata | Gnathostomata | Teleostomi | Euteleostomi | Sarcopterygii | Dipnotetrapodomorpha | Tetrapoda | Amniota | Mammalia | Theria | Metatheria | Didelphimorphia | Didelphidae | Didelphinae | Monodelphis
Monosiga brevicollis MX1	Mb	cellular organisms | Eukaryota | Opisthokonta | Choanoflagellida | Codonosigidae | Monosiga | Monosiga brevicollis
Morone saxatilis	Mos	cellular organisms | Eukaryota | Opisthokonta | Metazoa | Eumetazoa | Bilateria | Deuterostomia | Chordata | Craniata | Vertebrata | Gnathostomata | Teleostomi | Euteleostomi | Actinopterygii | Actinopteri | Neopterygii | Teleostei | Osteoglossocephalai | Clupeocephala | Euteleosteomorpha | Neoteleostei | Eurypterygia | Ctenosquamata | Acanthomorphata | Euacanthomorphacea | Percomorphaceae | Eupe…
Mortierella alpina ATCC 32222	Mol	cellular organisms | Eukaryota | Opisthokonta | Fungi | Fungi incertae sedis | Mortierellomycotina | Mortierellales | Mortierellaceae | Mortierella | Mortierella alpina
Mortierella verticillata	Mov	cellular organisms | Eukaryota | Opisthokonta | Fungi | Fungi incertae sedis | Mortierellomycotina | Mortierellales | Mortierellaceae | Mortierella
Mucor circinelloides f. lusitanicus CBS 277.49	Muc	cellular organisms | Eukaryota | Opisthokonta | Fungi | Fungi incertae sedis | Mucoromycotina | Mucorales | Mucorineae | Mucoraceae | Mucor | Mucor circinelloides | Mucor circinelloides f. lusitanicus
Mus musculus C57BL/6J	Mm	cellular organisms | Eukaryota | Opisthokonta | Metazoa | Eumetazoa | Bilateria | Deuterostomia | Chordata | Craniata | Vertebrata | Gnathostomata | Teleostomi | Euteleostomi | Sarcopterygii | Dipnotetrapodomorpha | Tetrapoda | Amniota | Mammalia | Theria | Eutheria | Boreoeutheria | Euarchontoglires | Glires | Rodentia | Sciurognathi | Muroidea | Muridae | Murinae | Mus | Mus
Musa acuminata subsp. malaccensis	Mua	cellular organisms | Eukaryota | Viridiplantae | Streptophyta | Streptophytina | Embryophyta | Tracheophyta | Euphyllophyta | Spermatophyta | Magnoliophyta | Mesangiospermae | Liliopsida | Petrosaviidae | commelinids | Zingiberales | Musaceae | Musa | Musa acuminata
Musca domestica	Mud	cellular organisms | Eukaryota | Opisthokonta | Metazoa | Eumetazoa | Bilateria | Protostomia | Ecdysozoa | Panarthropoda | Arthropoda | Mandibulata | Pancrustacea | Hexapoda | Insecta | Dicondylia | Pterygota | Neoptera | Endopterygota | Diptera | Brachycera | Muscomorpha | Eremoneura | Cyclorrhapha | Schizophora | Calyptratae | Muscoidea | Muscidae | Muscinae | Muscini | Musca | Musca
Mustela putorius furo	Mpf	cellular organisms | Eukaryota | Opisthokonta | Metazoa | Eumetazoa | Bilateria | Deuterostomia | Chordata | Craniata | Vertebrata | Gnathostomata | Teleostomi | Euteleostomi | Sarcopterygii | Dipnotetrapodomorpha | Tetrapoda | Amniota | Mammalia | Theria | Eutheria | Boreoeutheria | Laurasiatheria | Carnivora | Caniformia | Mustelidae | Mustelinae | Mustela | Mustela putorius
Myceliophthora thermophila ATCC 42464	Myth_a	cellular organisms | Eukaryota | Opisthokonta | Fungi | Dikarya | Ascomycota | saccharomyceta | Pezizomycotina | leotiomyceta | sordariomyceta | Sordariomycetes | Sordariomycetidae | Sordariales | Chaetomiaceae | Myceliophthora | Myceliophthora thermophila
Mycosphaerella fijiensis	Myf	cellular organisms | Eukaryota | Opisthokonta | Fungi | Dikarya | Ascomycota | saccharomyceta | Pezizomycotina | leotiomyceta | dothideomyceta | Dothideomycetes | Dothideomycetidae | Capnodiales | Mycosphaerellaceae | Cercospora
Mycosphaerella graminicola IPO323	Mg	cellular organisms | Eukaryota | Opisthokonta | Fungi | Dikarya | Ascomycota | saccharomyceta | Pezizomycotina | leotiomyceta | dothideomyceta | Dothideomycetes | Dothideomycetidae | Capnodiales | Mycosphaerellaceae | Zymoseptoria | Zymoseptoria tritici
Mycosphaerella pini NZE10	Mcp	cellular organisms | Eukaryota | Opisthokonta | Fungi | Dikarya | Ascomycota | saccharomyceta | Pezizomycotina | leotiomyceta | dothideomyceta | Dothideomycetes | Dothideomycetidae | Capnodiales | Mycosphaerellaceae | Dothistroma
Mycosphaerella populicola	Mpp	cellular organisms | Eukaryota | Opisthokonta | Fungi | Dikarya | Ascomycota | saccharomyceta | Pezizomycotina | leotiomyceta | dothideomyceta | Dothideomycetes | Dothideomycetidae | Capnodiales | Mycosphaerellaceae | Sphaerulina
Mycosphaerella populorum SO2202	Msp	cellular organisms | Eukaryota | Opisthokonta | Fungi | Dikarya | Ascomycota | saccharomyceta | Pezizomycotina | leotiomyceta | dothideomyceta | Dothideomycetes | Dothideomycetidae | Capnodiales | Mycosphaerellaceae | Sphaerulina | Sphaerulina musiva
Myotis lucifugus	Myl	cellular organisms | Eukaryota | Opisthokonta | Metazoa | Eumetazoa | Bilateria | Deuterostomia | Chordata | Craniata | Vertebrata | Gnathostomata | Teleostomi | Euteleostomi | Sarcopterygii | Dipnotetrapodomorpha | Tetrapoda | Amniota | Mammalia | Theria | Eutheria | Boreoeutheria | Laurasiatheria | Chiroptera | Microchiroptera | Vespertilionidae | Myotis
Mytilus galloprovincialis	Myg	cellular organisms | Eukaryota | Opisthokonta | Metazoa | Eumetazoa | Bilateria | Protostomia | Lophotrochozoa | Mollusca | Bivalvia | Pteriomorphia | Mytiloida | Mytiloidea | Mytilidae | Mytilinae | Mytilus
Nadsonia fulvescens var. elongata DSM 6958	Nfe	cellular organisms | Eukaryota | Opisthokonta | Fungi | Dikarya | Ascomycota | saccharomyceta | Saccharomycotina | Saccharomycetes | Saccharomycetales | Saccharomycetales incertae sedis | Nadsonia | Nadsonia fulvescens | Nadsonia fulvescens var. elongata
Naegleria fowleri	Nf	cellular organisms | Eukaryota | Heterolobosea | Schizopyrenida | Vahlkampfiidae | Naegleria
Naegleria gruberi NEG-M	Ng	cellular organisms | Eukaryota | Heterolobosea | Schizopyrenida | Vahlkampfiidae | Naegleria
Nakaseomyces bacillisporus CBS 7720	Nab	cellular organisms | Eukaryota | Opisthokonta | Fungi | Dikarya | Ascomycota | saccharomyceta | Saccharomycotina | Saccharomycetes | Saccharomycetales | Saccharomycetaceae | Nakaseomyces | Nakaseomyces bacillisporus
Nakaseomyces delphensis CBS 2170	Nd	cellular organisms | Eukaryota | Opisthokonta | Fungi | Dikarya | Ascomycota | saccharomyceta | Saccharomycotina | Saccharomycetes | Saccharomycetales | Saccharomycetaceae | Nakaseomyces
Nannochloropsis gaditana B-31	Nng_a	cellular organisms | Eukaryota | Stramenopiles | Eustigmatophyceae | Eustigmatales | Monodopsidaceae | Nannochloropsis
Nannochloropsis gaditana CCMP526	Nng	cellular organisms | Eukaryota | Stramenopiles | Eustigmatophyceae | Eustigmatales | Monodopsidaceae | Nannochloropsis | Nannochloropsis gaditana
Nannochloropsis oceanica CCMP1779	Nao_a	cellular organisms | Eukaryota | Stramenopiles | Eustigmatophyceae | Eustigmatales | Monodopsidaceae | Nannochloropsis
Nannochloropsis oceanica LAMB0001	Nao	cellular organisms | Eukaryota | Stramenopiles | Eustigmatophyceae | Eustigmatales | Monodopsidaceae | Nannochloropsis
Nasonia giraulti	Nag	cellular organisms | Eukaryota | Opisthokonta | Metazoa | Eumetazoa | Bilateria | Protostomia | Ecdysozoa | Panarthropoda | Arthropoda | Mandibulata | Pancrustacea | Hexapoda | Insecta | Dicondylia | Pterygota | Neoptera | Endopterygota | Hymenoptera | Apocrita | Chaldicoidea group | Chalcidoidea | Pteromalidae | Pteromalinae | Nasonia
Nasonia longicornis	Nal	cellular organisms | Eukaryota | Opisthokonta | Metazoa | Eumetazoa | Bilateria | Protostomia | Ecdysozoa | Panarthropoda | Arthropoda | Mandibulata | Pancrustacea | Hexapoda | Insecta | Dicondylia | Pterygota | Neoptera | Endopterygota | Hymenoptera | Apocrita | Chaldicoidea group | Chalcidoidea | Pteromalidae | Pteromalinae | Nasonia
Nasonia vitripennis str. SymAX	Nav	cellular organisms | Eukaryota | Opisthokonta | Metazoa | Eumetazoa | Bilateria | Protostomia | Ecdysozoa | Panarthropoda | Arthropoda | Mandibulata | Pancrustacea | Hexapoda | Insecta | Dicondylia | Pterygota | Neoptera | Endopterygota | Hymenoptera | Apocrita | Chaldicoidea group | Chalcidoidea | Pteromalidae | Pteromalinae | Nasonia
Naumovozyma castellii NRRL Y-12630	Nac	cellular organisms | Eukaryota | Opisthokonta | Fungi | Dikarya | Ascomycota | saccharomyceta | Saccharomycotina | Saccharomycetes | Saccharomycetales | Saccharomycetaceae | Naumovozyma | Naumovozyma castellii
Naumovozyma dairenensis CBS 421	Nad	cellular organisms | Eukaryota | Opisthokonta | Fungi | Dikarya | Ascomycota | saccharomyceta | Saccharomycotina | Saccharomycetes | Saccharomycetales | Saccharomycetaceae | Naumovozyma | Naumovozyma dairenensis
Nectria haematococca MPVI	Nh	cellular organisms | Eukaryota | Opisthokonta | Fungi | Dikarya | Ascomycota | saccharomyceta | Pezizomycotina | leotiomyceta | sordariomyceta | Sordariomycetes | Hypocreomycetidae | Hypocreales | Nectriaceae | Fusarium | Fusarium solani species complex | Nectria haematococca
Nematocida parisii ERTm1	Nep	cellular organisms | Eukaryota | Opisthokonta | Fungi | Microsporidia | Microsporidia incertae sedis | Nematocida | Nematocida parisii
Nematostella vectensis CH2 x CH6	Nv	cellular organisms | Eukaryota | Opisthokonta | Metazoa | Eumetazoa | Cnidaria | Anthozoa | Hexacorallia | Actiniaria | Edwardsiidae | Nematostella
Nemertoderma westbladi	Nw	cellular organisms | Eukaryota | Opisthokonta | Metazoa | Eumetazoa | Bilateria | Xenacoelomorpha | Acoelomorpha | Nemertodermatida | Nemertodermatidae | Nemertoderma
Neosartorya fischeri NRRL 181	Nef	cellular organisms | Eukaryota | Opisthokonta | Fungi | Dikarya | Ascomycota | saccharomyceta | Pezizomycotina | leotiomyceta | Eurotiomycetes | Eurotiomycetidae | Eurotiales | Aspergillaceae | Aspergillus | Aspergillus fischeri
Neospora caninum	Nca	cellular organisms | Eukaryota | Alveolata | Apicomplexa | Conoidasida | Coccidia | Eucoccidiorida | Eimeriorina | Sarcocystidae | Neospora
Neotyphodium gansuense E7080	Neg	cellular organisms | Eukaryota | Opisthokonta | Fungi | Dikarya | Ascomycota | saccharomyceta | Pezizomycotina | leotiomyceta | sordariomyceta | Sordariomycetes | Hypocreomycetidae | Hypocreales | Clavicipitaceae | Epichloe | Epichloe gansuensis
Neotyphodium lolii	Nl	cellular organisms | Eukaryota | Opisthokonta | Fungi | Dikarya | Ascomycota | saccharomyceta | Pezizomycotina | leotiomyceta | sordariomyceta | Sordariomycetes | Hypocreomycetidae | Hypocreales | Clavicipitaceae | Epichloe | Epichloe festucae
Nereis sp. IRT-2002	Ns	cellular organisms | Eukaryota | Opisthokonta | Metazoa | Eumetazoa | Bilateria | Protostomia | Lophotrochozoa | Annelida | Polychaeta | Palpata | Aciculata | Phyllodocida | Nereididae | Nereis
Neurospora crassa OR74A	Nc	cellular organisms | Eukaryota | Opisthokonta | Fungi | Dikarya | Ascomycota | saccharomyceta | Pezizomycotina | leotiomyceta | sordariomyceta | Sordariomycetes | Sordariomycetidae | Sordariales | Sordariaceae | Neurospora | Neurospora crassa
Neurospora discreta FGSC 8579	Ned	cellular organisms | Eukaryota | Opisthokonta | Fungi | Dikarya | Ascomycota | saccharomyceta | Pezizomycotina | leotiomyceta | sordariomyceta | Sordariomycetes | Sordariomycetidae | Sordariales | Sordariaceae | Neurospora | Neurospora discreta
Neurospora tetrasperma FGSC 2508	Net	cellular organisms | Eukaryota | Opisthokonta | Fungi | Dikarya | Ascomycota | saccharomyceta | Pezizomycotina | leotiomyceta | sordariomyceta | Sordariomycetes | Sordariomycetidae | Sordariales | Sordariaceae | Neurospora | Neurospora tetrasperma
Nicotiana benthamiana	Nb	cellular organisms | Eukaryota | Viridiplantae | Streptophyta | Streptophytina | Embryophyta | Tracheophyta | Euphyllophyta | Spermatophyta | Magnoliophyta | Mesangiospermae | eudicotyledons | Gunneridae | Pentapetalae | asterids | lamiids | Solanales | Solanaceae | Nicotianoideae | Nicotianeae | Nicotiana
Nicotiana tabacum	Nt	cellular organisms | Eukaryota | Viridiplantae | Streptophyta | Streptophytina | Embryophyta | Tracheophyta | Euphyllophyta | Spermatophyta | Magnoliophyta | Mesangiospermae | eudicotyledons | Gunneridae | Pentapetalae | asterids | lamiids | Solanales | Solanaceae | Nicotianoideae | Nicotianeae | Nicotiana
Nitzschia sp. ChengR-2013	Nscr	cellular organisms | Eukaryota | Stramenopiles | Bacillariophyta | Bacillariophyceae | Bacillariophycidae | Bacillariales | Bacillariaceae | Nitzschia | unclassified Nitzschia
Nomascus leucogenys	Nol	cellular organisms | Eukaryota | Opisthokonta | Metazoa | Eumetazoa | Bilateria | Deuterostomia | Chordata | Craniata | Vertebrata | Gnathostomata | Teleostomi | Euteleostomi | Sarcopterygii | Dipnotetrapodomorpha | Tetrapoda | Amniota | Mammalia | Theria | Eutheria | Boreoeutheria | Euarchontoglires | Primates | Haplorrhini | Simiiformes | Catarrhini | Hominoidea | Hylobatidae | Nomascus
Nosema ceranae BRL01	Nsc	cellular organisms | Eukaryota | Opisthokonta | Fungi | Microsporidia | Apansporoblastina | Nosematidae | Nosema | Nosema ceranae
Notothenia coriiceps	Noc	cellular organisms | Eukaryota | Opisthokonta | Metazoa | Eumetazoa | Bilateria | Deuterostomia | Chordata | Craniata | Vertebrata | Gnathostomata | Teleostomi | Euteleostomi | Actinopterygii | Actinopteri | Neopterygii | Teleostei | Osteoglossocephalai | Clupeocephala | Euteleosteomorpha | Neoteleostei | Eurypterygia | Ctenosquamata | Acanthomorphata | Euacanthomorphacea | Percomorphaceae | Eupe…
Ogataea angusta NCYC 495 leu1.1	Oga	cellular organisms | Eukaryota | Opisthokonta | Fungi | Dikarya | Ascomycota | saccharomyceta | Saccharomycotina | Saccharomycetes | Saccharomycetales | Pichiaceae | Ogataea | Ogataea angusta
Ogataea parapolymorpha DL-1	Ogp	cellular organisms | Eukaryota | Opisthokonta | Fungi | Dikarya | Ascomycota | saccharomyceta | Saccharomycotina | Saccharomycetes | Saccharomycetales | Pichiaceae | Ogataea | Ogataea parapolymorpha
Ogataea polymorpha CBS 4732	Oap	cellular organisms | Eukaryota | Opisthokonta | Fungi | Dikarya | Ascomycota | saccharomyceta | Saccharomycotina | Saccharomycetes | Saccharomycetales | Pichiaceae | Ogataea | Ogataea polymorpha
Oidiodendron maius	Oim	cellular organisms | Eukaryota | Opisthokonta | Fungi | Dikarya | Ascomycota | saccharomyceta | Pezizomycotina | leotiomyceta | sordariomyceta | Leotiomycetes | Leotiomycetes incertae sedis | Myxotrichaceae | mitosporic Myxotrichaceae | Oidiodendron
Oikopleura dioica	Oid	cellular organisms | Eukaryota | Opisthokonta | Metazoa | Eumetazoa | Bilateria | Deuterostomia | Chordata | Tunicata | Appendicularia | Oikopleuridae | Oikopleura
Oligochaete sp. IRT-2002	Ols	cellular organisms | Eukaryota | Opisthokonta | Metazoa | Eumetazoa | Bilateria | Protostomia | Lophotrochozoa | Annelida | Clitellata | Oligochaeta | unclassified Oligochaeta
Onchocerca ochengi	Ono	cellular organisms | Eukaryota | Opisthokonta | Metazoa | Eumetazoa | Bilateria | Protostomia | Ecdysozoa | Nematoda | Chromadorea | Spirurida | Filarioidea | Onchocercidae | Onchocerca
Onchocerca volvulus	Ov	cellular organisms | Eukaryota | Opisthokonta | Metazoa | Eumetazoa | Bilateria | Protostomia | Ecdysozoa | Nematoda | Chromadorea | Spirurida | Filarioidea | Onchocercidae | Onchocerca
Oncorhynchus keta	Ok	cellular organisms | Eukaryota | Opisthokonta | Metazoa | Eumetazoa | Bilateria | Deuterostomia | Chordata | Craniata | Vertebrata | Gnathostomata | Teleostomi | Euteleostomi | Actinopterygii | Actinopteri | Neopterygii | Teleostei | Osteoglossocephalai | Clupeocephala | Euteleosteomorpha | Protacanthopterygii | Salmoniformes | Salmonidae | Salmoninae | Oncorhynchus
Oncorhynchus mykiss	Om	cellular organisms | Eukaryota | Opisthokonta | Metazoa | Eumetazoa | Bilateria | Deuterostomia | Chordata | Craniata | Vertebrata | Gnathostomata | Teleostomi | Euteleostomi | Actinopterygii | Actinopteri | Neopterygii | Teleostei | Osteoglossocephalai | Clupeocephala | Euteleosteomorpha | Protacanthopterygii | Salmoniformes | Salmonidae | Salmoninae | Oncorhynchus
Ophiocoma echinata	Ope	cellular organisms | Eukaryota | Opisthokonta | Metazoa | Eumetazoa | Bilateria | Deuterostomia | Echinodermata | Eleutherozoa | Asterozoa | Ophiuroidea | Ophiuridea | Ophiurida | Ophiurina | Gnathophiurina | Ophiocomidae | Ophiocominae | Ophiocoma
Ophiophagus hannah	Oh	cellular organisms | Eukaryota | Opisthokonta | Metazoa | Eumetazoa | Bilateria | Deuterostomia | Chordata | Craniata | Vertebrata | Gnathostomata | Teleostomi | Euteleostomi | Sarcopterygii | Dipnotetrapodomorpha | Tetrapoda | Amniota | Sauropsida | Sauria | Lepidosauria | Squamata | Bifurcata | Unidentata | Episquamata | Toxicofera | Serpentes | Colubroidea | Elapidae | Elapinae | Ophiophagus
Opiliones sp. IRT-2002	Ops	cellular organisms | Eukaryota | Opisthokonta | Metazoa | Eumetazoa | Bilateria | Protostomia | Ecdysozoa | Panarthropoda | Arthropoda | Chelicerata | Arachnida | Opiliones | unclassified Opiliones
Opisthorchis viverrini	Opv	cellular organisms | Eukaryota | Opisthokonta | Metazoa | Eumetazoa | Bilateria | Platyhelminthes | Trematoda | Digenea | Opisthorchiida | Opisthorchiata | Opisthorchiidae | Opisthorchis
Ordospora colligata OC4	Orco	cellular organisms | Eukaryota | Opisthokonta | Fungi | Microsporidia | Microsporidia incertae sedis | Ordosporidae | Ordospora | Ordospora colligata
Oreochromis niloticus	Orn	cellular organisms | Eukaryota | Opisthokonta | Metazoa | Eumetazoa | Bilateria | Deuterostomia | Chordata | Craniata | Vertebrata | Gnathostomata | Teleostomi | Euteleostomi | Actinopterygii | Actinopteri | Neopterygii | Teleostei | Osteoglossocephalai | Clupeocephala | Euteleosteomorpha | Neoteleostei | Eurypterygia | Ctenosquamata | Acanthomorphata | Euacanthomorphacea | Percomorphaceae | Oval…
Ornithorhynchus anatinus	Ora	cellular organisms | Eukaryota | Opisthokonta | Metazoa | Eumetazoa | Bilateria | Deuterostomia | Chordata | Craniata | Vertebrata | Gnathostomata | Teleostomi | Euteleostomi | Sarcopterygii | Dipnotetrapodomorpha | Tetrapoda | Amniota | Mammalia | Prototheria | Monotremata | Ornithorhynchidae | Ornithorhynchus
Orussus abietinus	Oua	cellular organisms | Eukaryota | Opisthokonta | Metazoa | Eumetazoa | Bilateria | Protostomia | Ecdysozoa | Panarthropoda | Arthropoda | Mandibulata | Pancrustacea | Hexapoda | Insecta | Dicondylia | Pterygota | Neoptera | Endopterygota | Hymenoptera | Orussoidea | Orussidae | Orussus
Oryctolagus cuniculus	Oc	cellular organisms | Eukaryota | Opisthokonta | Metazoa | Eumetazoa | Bilateria | Deuterostomia | Chordata | Craniata | Vertebrata | Gnathostomata | Teleostomi | Euteleostomi | Sarcopterygii | Dipnotetrapodomorpha | Tetrapoda | Amniota | Mammalia | Theria | Eutheria | Boreoeutheria | Euarchontoglires | Glires | Lagomorpha | Leporidae | Oryctolagus
Oryza brachyantha	Orb	cellular organisms | Eukaryota | Viridiplantae | Streptophyta | Streptophytina | Embryophyta | Tracheophyta | Euphyllophyta | Spermatophyta | Magnoliophyta | Mesangiospermae | Liliopsida | Petrosaviidae | commelinids | Poales | Poaceae | BOP clade | Oryzoideae | Oryzeae | Oryzinae | Oryza
Oryza glaberrima	Org	cellular organisms | Eukaryota | Viridiplantae | Streptophyta | Streptophytina | Embryophyta | Tracheophyta | Euphyllophyta | Spermatophyta | Magnoliophyta | Mesangiospermae | Liliopsida | Petrosaviidae | commelinids | Poales | Poaceae | BOP clade | Oryzoideae | Oryzeae | Oryzinae | Oryza
Oryza sativa Indica group	Os_b	cellular organisms | Eukaryota | Viridiplantae | Streptophyta | Streptophytina | Embryophyta | Tracheophyta | Euphyllophyta | Spermatophyta | Magnoliophyta | Mesangiospermae | Liliopsida | Petrosaviidae | commelinids | Poales | Poaceae | BOP clade | Oryzoideae | Oryzeae | Oryzinae | Oryza
Oryza sativa Japonica group	Os_a	cellular organisms | Eukaryota | Viridiplantae | Streptophyta | Streptophytina | Embryophyta | Tracheophyta | Euphyllophyta | Spermatophyta | Magnoliophyta | Mesangiospermae | Liliopsida | Petrosaviidae | commelinids | Poales | Poaceae | BOP clade | Oryzoideae | Oryzeae | Oryzinae | Oryza | Oryza sativa
Oryzias latipes str. Hd-rR	Ol_a	cellular organisms | Eukaryota | Opisthokonta | Metazoa | Eumetazoa | Bilateria | Deuterostomia | Chordata | Craniata | Vertebrata | Gnathostomata | Teleostomi | Euteleostomi | Actinopterygii | Actinopteri | Neopterygii | Teleostei | Osteoglossocephalai | Clupeocephala | Euteleosteomorpha | Neoteleostei | Eurypterygia | Ctenosquamata | Acanthomorphata | Euacanthomorphacea | Percomorphaceae | Oval…
Ostertagia ostertagi	Oo	cellular organisms | Eukaryota | Opisthokonta | Metazoa | Eumetazoa | Bilateria | Protostomia | Ecdysozoa | Nematoda | Chromadorea | Rhabditida | Strongylida | Trichostrongyloidea | Trichostrongylidae | Trichostrongylinae | Ostertagia
Ostreococcus RCC809	Ost	cellular organisms | Eukaryota | Viridiplantae | Chlorophyta | prasinophytes | Mamiellophyceae | Mamiellales | Bathycoccaceae
Ostreococcus lucimarinus	Osl	cellular organisms | Eukaryota | Viridiplantae | Chlorophyta | prasinophytes | Mamiellophyceae | Mamiellales | Bathycoccaceae | Ostreococcus
Ostreococcus tauri	Ot	cellular organisms | Eukaryota | Viridiplantae | Chlorophyta | prasinophytes | Mamiellophyceae | Mamiellales | Bathycoccaceae | Ostreococcus
Otolemur garnettii	Otg	cellular organisms | Eukaryota | Opisthokonta | Metazoa | Eumetazoa | Bilateria | Deuterostomia | Chordata | Craniata | Vertebrata | Gnathostomata | Teleostomi | Euteleostomi | Sarcopterygii | Dipnotetrapodomorpha | Tetrapoda | Amniota | Mammalia | Theria | Eutheria | Boreoeutheria | Euarchontoglires | Primates | Strepsirrhini | Lorisiformes | Galagidae | Otolemur
Oxycomanthus japonicus	Oxj	cellular organisms | Eukaryota | Opisthokonta | Metazoa | Eumetazoa | Bilateria | Deuterostomia | Echinodermata | Pelmatozoa | Crinoidea | Articulata | Comatulida | Comatulidae | Comatulinae | Anneissia
Oxytricha trifallax SB310	Oxt	cellular organisms | Eukaryota | Alveolata | Ciliophora | Intramacronucleata | Spirotrichea | Stichotrichia | Sporadotrichida | Oxytrichidae | Oxytrichinae | Oxytricha
Pachypsylla venusta	Pyv	cellular organisms | Eukaryota | Opisthokonta | Metazoa | Eumetazoa | Bilateria | Protostomia | Ecdysozoa | Panarthropoda | Arthropoda | Mandibulata | Pancrustacea | Hexapoda | Insecta | Dicondylia | Pterygota | Neoptera | Paraneoptera | Hemiptera | Sternorrhyncha | Psylliformes | Psylloidea | Psyllidae | Pachypsylla
Pachysolen tannophilus NRRL Y-2460	Pta	cellular organisms | Eukaryota | Opisthokonta | Fungi | Dikarya | Ascomycota | saccharomyceta | Saccharomycotina | Saccharomycetes | Saccharomycetales | Saccharomycetaceae | Pachysolen | Pachysolen tannophilus
Pan troglodytes	Pat	cellular organisms | Eukaryota | Opisthokonta | Metazoa | Eumetazoa | Bilateria | Deuterostomia | Chordata | Craniata | Vertebrata | Gnathostomata | Teleostomi | Euteleostomi | Sarcopterygii | Dipnotetrapodomorpha | Tetrapoda | Amniota | Mammalia | Theria | Eutheria | Boreoeutheria | Euarchontoglires | Primates | Haplorrhini | Simiiformes | Catarrhini | Hominoidea | Hominidae | Homininae | Pan
Panagrellus redivivus	Par	cellular organisms | Eukaryota | Opisthokonta | Metazoa | Eumetazoa | Bilateria | Protostomia | Ecdysozoa | Nematoda | Chromadorea | Rhabditida | Panagrolaimoidea | Panagrolaimidae | Panagrellus
Panicum virgatum	Pnv	cellular organisms | Eukaryota | Viridiplantae | Streptophyta | Streptophytina | Embryophyta | Tracheophyta | Euphyllophyta | Spermatophyta | Magnoliophyta | Mesangiospermae | Liliopsida | Petrosaviidae | commelinids | Poales | Poaceae | PACMAD clade | Panicoideae | Panicodae | Paniceae | Panicinae | Panicum
Panstrongylus megistus	Pame	cellular organisms | Eukaryota | Opisthokonta | Metazoa | Eumetazoa | Bilateria | Protostomia | Ecdysozoa | Panarthropoda | Arthropoda | Mandibulata | Pancrustacea | Hexapoda | Insecta | Dicondylia | Pterygota | Neoptera | Paraneoptera | Hemiptera | Euhemiptera | Neohemiptera | Prosorrhyncha | Heteroptera | Euheteroptera | Neoheteroptera | Panheteroptera | Cimicomorpha | Reduvioidea | Reduviidae …
Papilio xuthus	Pax	cellular organisms | Eukaryota | Opisthokonta | Metazoa | Eumetazoa | Bilateria | Protostomia | Ecdysozoa | Panarthropoda | Arthropoda | Mandibulata | Pancrustacea | Hexapoda | Insecta | Dicondylia | Pterygota | Neoptera | Endopterygota | Amphiesmenoptera | Lepidoptera | Glossata | Neolepidoptera | Heteroneura | Ditrysia | Obtectomera | Papilionoidea | Papilionidae | Papilioninae | Papilionini | …
Papio hamadryas	Pah	cellular organisms | Eukaryota | Opisthokonta | Metazoa | Eumetazoa | Bilateria | Deuterostomia | Chordata | Craniata | Vertebrata | Gnathostomata | Teleostomi | Euteleostomi | Sarcopterygii | Dipnotetrapodomorpha | Tetrapoda | Amniota | Mammalia | Theria | Eutheria | Boreoeutheria | Euarchontoglires | Primates | Haplorrhini | Simiiformes | Catarrhini | Cercopithecoidea | Cercopithecidae | Cercop…
Paracirrhites forsteri	Paf	cellular organisms | Eukaryota | Opisthokonta | Metazoa | Eumetazoa | Bilateria | Deuterostomia | Chordata | Craniata | Vertebrata | Gnathostomata | Teleostomi | Euteleostomi | Actinopterygii | Actinopteri | Neopterygii | Teleostei | Osteoglossocephalai | Clupeocephala | Euteleosteomorpha | Neoteleostei | Eurypterygia | Ctenosquamata | Acanthomorphata | Euacanthomorphacea | Percomorphaceae | Eupe…
Paracoccidioides brasiliensis Pb01	Pab_b	cellular organisms | Eukaryota | Opisthokonta | Fungi | Dikarya | Ascomycota | saccharomyceta | Pezizomycotina | leotiomyceta | Eurotiomycetes | Eurotiomycetidae | Onygenales | Onygenales incertae sedis | Paracoccidioides | Paracoccidioides lutzii
Paracoccidioides brasiliensis Pb03	Pab_a	cellular organisms | Eukaryota | Opisthokonta | Fungi | Dikarya | Ascomycota | saccharomyceta | Pezizomycotina | leotiomyceta | Eurotiomycetes | Eurotiomycetidae | Onygenales | Onygenales incertae sedis | Paracoccidioides | Paracoccidioides brasiliensis
Paracoccidioides brasiliensis Pb18	Pab_c	cellular organisms | Eukaryota | Opisthokonta | Fungi | Dikarya | Ascomycota | saccharomyceta | Pezizomycotina | leotiomyceta | Eurotiomycetes | Eurotiomycetidae | Onygenales | Onygenales incertae sedis | Paracoccidioides | Paracoccidioides brasiliensis
Paramecium biaurelia V1-4	Pabi	cellular organisms | Eukaryota | Alveolata | Ciliophora | Intramacronucleata | Oligohymenophorea | Peniculida | Parameciidae | Paramecium
Paramecium caudatum 43c3d	Paca	cellular organisms | Eukaryota | Alveolata | Ciliophora | Intramacronucleata | Oligohymenophorea | Peniculida | Parameciidae | Paramecium
Paramecium sexaurelia CA1	Pase	cellular organisms | Eukaryota | Alveolata | Ciliophora | Intramacronucleata | Oligohymenophorea | Peniculida | Parameciidae | Paramecium
Paramecium tetraurelia	Pt	cellular organisms | Eukaryota | Alveolata | Ciliophora | Intramacronucleata | Oligohymenophorea | Peniculida | Parameciidae | Paramecium
Parasteatoda tepidariorum	Pst	cellular organisms | Eukaryota | Opisthokonta | Metazoa | Eumetazoa | Bilateria | Protostomia | Ecdysozoa | Panarthropoda | Arthropoda | Chelicerata | Arachnida | Araneae | Araneomorphae | Entelegynae | Orbiculariae | Araneoidea | Theridiidae | Parasteatoda
Parastrongyloides trichosuri	Prt	cellular organisms | Eukaryota | Opisthokonta | Metazoa | Eumetazoa | Bilateria | Protostomia | Ecdysozoa | Nematoda | Chromadorea | Rhabditida | Panagrolaimoidea | Strongyloididae | Parastrongyloides
Paratomella rubra	Pr	cellular organisms | Eukaryota | Opisthokonta | Metazoa | Eumetazoa | Bilateria | Xenacoelomorpha | Acoelomorpha | Acoela | Paratomellidae | Paratomella
Patiria miniata	Pmi	cellular organisms | Eukaryota | Opisthokonta | Metazoa | Eumetazoa | Bilateria | Deuterostomia | Echinodermata | Eleutherozoa | Asterozoa | Asteroidea | Valvatacea | Valvatida | Asterinidae | Patiria
Patiria pectinifera	Pape	cellular organisms | Eukaryota | Opisthokonta | Metazoa | Eumetazoa | Bilateria | Deuterostomia | Echinodermata | Eleutherozoa | Asterozoa | Asteroidea | Valvatacea | Valvatida | Asterinidae | Patiria
Paxillus involutus	Pi	cellular organisms | Eukaryota | Opisthokonta | Fungi | Dikarya | Basidiomycota | Agaricomycotina | Agaricomycetes | Agaricomycetidae | Boletales | Paxilineae | Paxillaceae | Paxillus
Pecten maximus	Pem	cellular organisms | Eukaryota | Opisthokonta | Metazoa | Eumetazoa | Bilateria | Protostomia | Lophotrochozoa | Mollusca | Bivalvia | Pteriomorphia | Pectinoida | Pectinoidea | Pectinidae | Pecten
Pediculus humanus corporis str. USDA	Pdc	cellular organisms | Eukaryota | Opisthokonta | Metazoa | Eumetazoa | Bilateria | Protostomia | Ecdysozoa | Panarthropoda | Arthropoda | Mandibulata | Pancrustacea | Hexapoda | Insecta | Dicondylia | Pterygota | Neoptera | Paraneoptera | Phthiraptera | Anoplura | Pediculidae | Pediculus | Pediculus humanus
Pelodiscus sinensis	Pds	cellular organisms | Eukaryota | Opisthokonta | Metazoa | Eumetazoa | Bilateria | Deuterostomia | Chordata | Craniata | Vertebrata | Gnathostomata | Teleostomi | Euteleostomi | Sarcopterygii | Dipnotetrapodomorpha | Tetrapoda | Amniota | Sauropsida | Sauria | Archelosauria | Testudines | Cryptodira | Trionychia | Trionychidae | Pelodiscus
Penaeus monodon	Pnm	cellular organisms | Eukaryota | Opisthokonta | Metazoa | Eumetazoa | Bilateria | Protostomia | Ecdysozoa | Panarthropoda | Arthropoda | Mandibulata | Pancrustacea | Crustacea | Malacostraca | Eumalacostraca | Eucarida | Decapoda | Dendrobranchiata | Penaeoidea | Penaeidae | Penaeus
Penicillium marneffei ATCC 18224	Pcm	cellular organisms | Eukaryota | Opisthokonta | Fungi | Dikarya | Ascomycota | saccharomyceta | Pezizomycotina | leotiomyceta | Eurotiomycetes | Eurotiomycetidae | Eurotiales | Trichocomaceae | Talaromyces | Talaromyces marneffei
Penicillium rubens Wisconsin 54-1255	Pch	cellular organisms | Eukaryota | Opisthokonta | Fungi | Dikarya | Ascomycota | saccharomyceta | Pezizomycotina | leotiomyceta | Eurotiomycetes | Eurotiomycetidae | Eurotiales | Aspergillaceae | Penicillium | Penicillium chrysogenum complex | Penicillium rubens
Pennahia argentata	Pa	cellular organisms | Eukaryota | Opisthokonta | Metazoa | Eumetazoa | Bilateria | Deuterostomia | Chordata | Craniata | Vertebrata | Gnathostomata | Teleostomi | Euteleostomi | Actinopterygii | Actinopteri | Neopterygii | Teleostei | Osteoglossocephalai | Clupeocephala | Euteleosteomorpha | Neoteleostei | Eurypterygia | Ctenosquamata | Acanthomorphata | Euacanthomorphacea | Percomorphaceae | Eupe…
Periglandula ipomoeae IasaF13	Pei	cellular organisms | Eukaryota | Opisthokonta | Fungi | Dikarya | Ascomycota | saccharomyceta | Pezizomycotina | leotiomyceta | sordariomyceta | Sordariomycetes | Hypocreomycetidae | Hypocreales | Clavicipitaceae | Periglandula | Periglandula ipomoeae
Perkinsus marinus ATCC 50983	Prm	cellular organisms | Eukaryota | Alveolata | Perkinsea | Perkinsida | Perkinsidae | Perkinsus | Perkinsus marinus
Petromyzon marinus	Ptm	cellular organisms | Eukaryota | Opisthokonta | Metazoa | Eumetazoa | Bilateria | Deuterostomia | Chordata | Craniata | Vertebrata | Cyclostomata | Hyperoartia | Petromyzontiformes | Petromyzontidae | Petromyzon
Petroselinum crispum	Pec	cellular organisms | Eukaryota | Viridiplantae | Streptophyta | Streptophytina | Embryophyta | Tracheophyta | Euphyllophyta | Spermatophyta | Magnoliophyta | Mesangiospermae | eudicotyledons | Gunneridae | Pentapetalae | asterids | campanulids | Apiales | Apiineae | Apiaceae | Apioideae | apioid superclade | Apieae | Petroselinum
Phaeodactylum tricornutum CCAP1055/1	Pht	cellular organisms | Eukaryota | Stramenopiles | Bacillariophyta | Bacillariophyceae | Bacillariophycidae | Naviculales | Phaeodactylaceae | Phaeodactylum
Phaeodactylum tricornutum UTEX 646	Pht_a	cellular organisms | Eukaryota | Stramenopiles | Bacillariophyta | Bacillariophyceae | Bacillariophycidae | Naviculales | Phaeodactylaceae | Phaeodactylum
Phaeosphaeria nodorum SN15	Pn	cellular organisms | Eukaryota | Opisthokonta | Fungi | Dikarya | Ascomycota | saccharomyceta | Pezizomycotina | leotiomyceta | dothideomyceta | Dothideomycetes | Pleosporomycetidae | Pleosporales | Pleosporineae | Phaeosphaeriaceae | Parastagonospora | Parastagonospora nodorum
Phallusia mammillata	Plm	cellular organisms | Eukaryota | Opisthokonta | Metazoa | Eumetazoa | Bilateria | Deuterostomia | Chordata | Tunicata | Ascidiacea | Enterogona | Phlebobranchia | Ascidiidae | Phallusia
Phanerochaete carnosa HHB-10118-sp	Pca	cellular organisms | Eukaryota | Opisthokonta | Fungi | Dikarya | Basidiomycota | Agaricomycotina | Agaricomycetes | Agaricomycetes incertae sedis | Polyporales | Phanerochaetaceae | Phanerochaete | Phanerochaete carnosa
Phanerochaete chrysosporium RP-78	Phc	cellular organisms | Eukaryota | Opisthokonta | Fungi | Dikarya | Basidiomycota | Agaricomycotina | Agaricomycetes | Agaricomycetes incertae sedis | Polyporales | Phanerochaetaceae | Phanerochaete | Phanerochaete chrysosporium
Phascolosoma granulatum	Pg	cellular organisms | Eukaryota | Opisthokonta | Metazoa | Eumetazoa | Bilateria | Protostomia | Lophotrochozoa | Annelida | Polychaeta | Sipuncula | Phascolosomatidea | Phascolosomatiformes | Phascolosomatidae | Phascolosoma
Phaseolus vulgaris	Phv	cellular organisms | Eukaryota | Viridiplantae | Streptophyta | Streptophytina | Embryophyta | Tracheophyta | Euphyllophyta | Spermatophyta | Magnoliophyta | Mesangiospermae | eudicotyledons | Gunneridae | Pentapetalae | rosids | fabids | Fabales | Fabaceae | Papilionoideae | Phaseoleae | Phaseolus
Phlebia brevispora HHB-7030 SS6	Plb	cellular organisms | Eukaryota | Opisthokonta | Fungi | Dikarya | Basidiomycota | Agaricomycotina | Agaricomycetes | Agaricomycetes incertae sedis | Corticiales | Corticiaceae | Phlebia | Phlebia brevispora
Phlebiopsis gigantea 11061_1 CR5-6	Phg	cellular organisms | Eukaryota | Opisthokonta | Fungi | Dikarya | Basidiomycota | Agaricomycotina | Agaricomycetes | Agaricomycetes incertae sedis | Polyporales | Phanerochaetaceae | Phlebiopsis | Phlebiopsis gigantea
Phlebotomus papatasi	Pbp	cellular organisms | Eukaryota | Opisthokonta | Metazoa | Eumetazoa | Bilateria | Protostomia | Ecdysozoa | Panarthropoda | Arthropoda | Mandibulata | Pancrustacea | Hexapoda | Insecta | Dicondylia | Pterygota | Neoptera | Endopterygota | Diptera | Nematocera | Psychodomorpha | Psychodoidea | Psychodidae | Phlebotominae | Phlebotomus | Phlebotomus
Phoenix dactylifera	Phd	cellular organisms | Eukaryota | Viridiplantae | Streptophyta | Streptophytina | Embryophyta | Tracheophyta | Euphyllophyta | Spermatophyta | Magnoliophyta | Mesangiospermae | Liliopsida | Petrosaviidae | commelinids | Arecales | Arecaceae | Coryphoideae | Phoeniceae | Phoenix
Phoronis hippocrepia	Ph	cellular organisms | Eukaryota | Opisthokonta | Metazoa | Eumetazoa | Bilateria | Protostomia | Lophotrochozoa | Brachiopoda | Phoroniformea | Phoronis
Phycomyces blakesleeanus NRRL 1555(-)	Phb	cellular organisms | Eukaryota | Opisthokonta | Fungi | Fungi incertae sedis | Mucoromycotina | Mucorales | Phycomycetaceae | Phycomyces | Phycomyces blakesleeanus
Physarum polycephalum	Pp	cellular organisms | Eukaryota | Amoebozoa | Mycetozoa | Myxogastria | Myxogastromycetidae | Physariida | Physaraceae | Physarum
Physcomitrella patens	Php	cellular organisms | Eukaryota | Viridiplantae | Streptophyta | Streptophytina | Embryophyta | Bryophyta | Bryophytina | Bryopsida | Funariidae | Funariales | Funariaceae | Physcomitrella
Phytomonas sp. isolate EM1	Phyt_a	cellular organisms | Eukaryota | Euglenozoa | Kinetoplastida | Trypanosomatidae | Phytomonas | unclassified Phytomonas
Phytophthora capsici	Pyc	cellular organisms | Eukaryota | Stramenopiles | Oomycetes | Peronosporales | Phytophthora
Phytophthora cinnamomi var. cinnamomi	Pci	cellular organisms | Eukaryota | Stramenopiles | Oomycetes | Peronosporales | Phytophthora | Phytophthora cinnamomi
Phytophthora infestans T30-4	Phi	cellular organisms | Eukaryota | Stramenopiles | Oomycetes | Peronosporales | Phytophthora | Phytophthora infestans
Phytophthora parasitica	Pyp	cellular organisms | Eukaryota | Stramenopiles | Oomycetes | Peronosporales | Phytophthora
Phytophthora ramorum Pr102	Phr	cellular organisms | Eukaryota | Stramenopiles | Oomycetes | Peronosporales | Phytophthora
Phytophthora sojae P6497	Phs	cellular organisms | Eukaryota | Stramenopiles | Oomycetes | Peronosporales | Phytophthora
Pichia kudriavzevii M12	Piu	cellular organisms | Eukaryota | Opisthokonta | Fungi | Dikarya | Ascomycota | saccharomyceta | Saccharomycotina | Saccharomycetes | Saccharomycetales | Pichiaceae | Pichia | Pichia kudriavzevii
Pichia membranifaciens NRRL Y-2026	Phm	cellular organisms | Eukaryota | Opisthokonta | Fungi | Dikarya | Ascomycota | saccharomyceta | Saccharomycotina | Saccharomycetes | Saccharomycetales | Pichiaceae | Pichia | Pichia membranifaciens
Pimephales promelas	Pip	cellular organisms | Eukaryota | Opisthokonta | Metazoa | Eumetazoa | Bilateria | Deuterostomia | Chordata | Craniata | Vertebrata | Gnathostomata | Teleostomi | Euteleostomi | Actinopterygii | Actinopteri | Neopterygii | Teleostei | Osteoglossocephalai | Clupeocephala | Otomorpha | Ostariophysi | Otophysi | Cypriniphysae | Cypriniformes | Cyprinoidea | Cyprinidae | Pimephales
Piriformospora indica	Pii	cellular organisms | Eukaryota | Opisthokonta | Fungi | Dikarya | Basidiomycota | Agaricomycotina | Agaricomycetes | Agaricomycetes incertae sedis | Sebacinales | Serendipitaceae | Serendipita
Piromyces sp. E2	Prs	cellular organisms | Eukaryota | Opisthokonta | Fungi | Neocallimastigomycota | Neocallimastigomycetes | Neocallimastigales | Neocallimastigaceae | Piromyces
Placopecten magellanicus	Pm	cellular organisms | Eukaryota | Opisthokonta | Metazoa | Eumetazoa | Bilateria | Protostomia | Lophotrochozoa | Mollusca | Bivalvia | Pteriomorphia | Pectinoida | Pectinoidea | Pectinidae | Placopecten
Plasmodiophora brassicae	Plbr	cellular organisms | Eukaryota | Rhizaria | Cercozoa | Plasmodiophorida | Plasmodiophoridae | Plasmodiophora
Plasmodium berghei str. ANKA	Pb	cellular organisms | Eukaryota | Alveolata | Apicomplexa | Aconoidasida | Haemosporida | Plasmodiidae | Plasmodium | Plasmodium (Vinckeia) | Plasmodium berghei
Plasmodium chabaudi	Plc	cellular organisms | Eukaryota | Alveolata | Apicomplexa | Aconoidasida | Haemosporida | Plasmodiidae | Plasmodium | Plasmodium (Vinckeia)
Plasmodium cynomolgi strain B	Pmc	cellular organisms | Eukaryota | Alveolata | Apicomplexa | Aconoidasida | Haemosporida | Plasmodiidae | Plasmodium | Plasmodium (Plasmodium) | Plasmodium cynomolgi
Plasmodium falciparum 3D7	Pf_a	cellular organisms | Eukaryota | Alveolata | Apicomplexa | Aconoidasida | Haemosporida | Plasmodiidae | Plasmodium | Plasmodium (Laverania) | Plasmodium falciparum
Plasmodium falciparum Dd2	Pf_d	cellular organisms | Eukaryota | Alveolata | Apicomplexa | Aconoidasida | Haemosporida | Plasmodiidae | Plasmodium | Plasmodium (Laverania) | Plasmodium falciparum
Plasmodium falciparum Ghanaian Isolate	Pf_b	cellular organisms | Eukaryota | Alveolata | Apicomplexa | Aconoidasida | Haemosporida | Plasmodiidae | Plasmodium | Plasmodium (Laverania)
Plasmodium falciparum HB3	Pf_c	cellular organisms | Eukaryota | Alveolata | Apicomplexa | Aconoidasida | Haemosporida | Plasmodiidae | Plasmodium | Plasmodium (Laverania) | Plasmodium falciparum
Plasmodium falciparum IT	Pf_e	cellular organisms | Eukaryota | Alveolata | Apicomplexa | Aconoidasida | Haemosporida | Plasmodiidae | Plasmodium | Plasmodium (Laverania)
Plasmodium gallinaceum	Plg	cellular organisms | Eukaryota | Alveolata | Apicomplexa | Aconoidasida | Haemosporida | Plasmodiidae | Plasmodium | Plasmodium (Haemamoeba)
Plasmodium knowlesi str. H	Pk	cellular organisms | Eukaryota | Alveolata | Apicomplexa | Aconoidasida | Haemosporida | Plasmodiidae | Plasmodium | Plasmodium (Plasmodium) | Plasmodium knowlesi
Plasmodium reichenowi	Plr	cellular organisms | Eukaryota | Alveolata | Apicomplexa | Aconoidasida | Haemosporida | Plasmodiidae | Plasmodium | Plasmodium (Laverania)
Plasmodium vivax str. Salvador I	Pv	cellular organisms | Eukaryota | Alveolata | Apicomplexa | Aconoidasida | Haemosporida | Plasmodiidae | Plasmodium | Plasmodium (Plasmodium) | Plasmodium vivax
Plasmodium yoelii yoelii 17XNL	Ply	cellular organisms | Eukaryota | Alveolata | Apicomplexa | Aconoidasida | Haemosporida | Plasmodiidae | Plasmodium | Plasmodium (Vinckeia) | Plasmodium yoelii
Pleurotus ostreatus PC15	Plo	cellular organisms | Eukaryota | Opisthokonta | Fungi | Dikarya | Basidiomycota | Agaricomycotina | Agaricomycetes | Agaricomycetidae | Agaricales | Pleurotaceae | Pleurotus
Plicaturopsis crispa FD-325 SS-3	Ptc	cellular organisms | Eukaryota | Opisthokonta | Fungi | Dikarya | Basidiomycota | Agaricomycotina | Agaricomycetes | Agaricomycetidae | Agaricales | Agaricales incertae sedis | Plicaturopsis | Plicaturopsis crispa
Plutella xylostella DBM-FZ-S	Px_a	cellular organisms | Eukaryota | Opisthokonta | Metazoa | Eumetazoa | Bilateria | Protostomia | Ecdysozoa | Panarthropoda | Arthropoda | Mandibulata | Pancrustacea | Hexapoda | Insecta | Dicondylia | Pterygota | Neoptera | Endopterygota | Amphiesmenoptera | Lepidoptera | Glossata | Neolepidoptera | Heteroneura | Ditrysia | Yponomeutoidea | Plutellidae | Plutella
Pneumocystis jirovecii SE8	Pj	cellular organisms | Eukaryota | Opisthokonta | Fungi | Dikarya | Ascomycota | Taphrinomycotina | Pneumocystidomycetes | Pneumocystidales | Pneumocystidaceae | Pneumocystis
Podocoryna carnea	Poc	cellular organisms | Eukaryota | Opisthokonta | Metazoa | Eumetazoa | Cnidaria | Hydrozoa | Hydroidolina | Anthoathecata | Filifera | Hydractiniidae | Podocoryna
Podospora anserina	Poa	cellular organisms | Eukaryota | Opisthokonta | Fungi | Dikarya | Ascomycota | saccharomyceta | Pezizomycotina | leotiomyceta | sordariomyceta | Sordariomycetes | Sordariomycetidae | Sordariales | Lasiosphaeriaceae | Podospora
Pogonomyrmex barbatus	Pob	cellular organisms | Eukaryota | Opisthokonta | Metazoa | Eumetazoa | Bilateria | Protostomia | Ecdysozoa | Panarthropoda | Arthropoda | Mandibulata | Pancrustacea | Hexapoda | Insecta | Dicondylia | Pterygota | Neoptera | Endopterygota | Hymenoptera | Apocrita | Aculeata | Vespoidea | Formicidae | Myrmicinae | Myrmicini | Pogonomyrmex
Pogonus chalceus	Poch	cellular organisms | Eukaryota | Opisthokonta | Metazoa | Eumetazoa | Bilateria | Protostomia | Ecdysozoa | Panarthropoda | Arthropoda | Mandibulata | Pancrustacea | Hexapoda | Insecta | Dicondylia | Pterygota | Neoptera | Endopterygota | Coleoptera | Adephaga | Caraboidea | Carabidae | Trechinae | Pogonini | Pogonus
Polypodium hydriforme	Pohy	cellular organisms | Eukaryota | Opisthokonta | Metazoa | Eumetazoa | Cnidaria | Hydrozoa | Trachylinae | Narcomedusae | Polypodiidae | Polypodium
Polysphondylium pallidum	Ppp	cellular organisms | Eukaryota | Amoebozoa | Mycetozoa | Dictyosteliida | Polysphondylium
Polysphondylium violaceum	Pov	cellular organisms | Eukaryota | Amoebozoa | Mycetozoa | Dictyosteliida | Polysphondylium
Pongo abelii	Pna	cellular organisms | Eukaryota | Opisthokonta | Metazoa | Eumetazoa | Bilateria | Deuterostomia | Chordata | Craniata | Vertebrata | Gnathostomata | Teleostomi | Euteleostomi | Sarcopterygii | Dipnotetrapodomorpha | Tetrapoda | Amniota | Mammalia | Theria | Eutheria | Boreoeutheria | Euarchontoglires | Primates | Haplorrhini | Simiiformes | Catarrhini | Hominoidea | Hominidae | Ponginae | Pongo
Pontastacus leptodactylus	Pol	cellular organisms | Eukaryota | Opisthokonta | Metazoa | Eumetazoa | Bilateria | Protostomia | Ecdysozoa | Panarthropoda | Arthropoda | Mandibulata | Pancrustacea | Crustacea | Malacostraca | Eumalacostraca | Eucarida | Decapoda | Pleocyemata | Astacidea | Astacoidea | Astacidae | Astacus
Populus trichocarpa	Pot	cellular organisms | Eukaryota | Viridiplantae | Streptophyta | Streptophytina | Embryophyta | Tracheophyta | Euphyllophyta | Spermatophyta | Magnoliophyta | Mesangiospermae | eudicotyledons | Gunneridae | Pentapetalae | rosids | fabids | Malpighiales | Salicaceae | Saliceae | Populus
Porites australiensis	Poau	cellular organisms | Eukaryota | Opisthokonta | Metazoa | Eumetazoa | Cnidaria | Anthozoa | Hexacorallia | Scleractinia | Fungiina | Poritidae | Porites
Postia placenta	Ppl	cellular organisms | Eukaryota | Opisthokonta | Fungi | Dikarya | Basidiomycota | Agaricomycotina | Agaricomycetes | Agaricomycetes incertae sedis | Polyporales | Coriolaceae | Postia
Priapulus caudatus	Prc	cellular organisms | Eukaryota | Opisthokonta | Metazoa | Eumetazoa | Bilateria | Protostomia | Ecdysozoa | Scalidophora | Priapulida | Priapulidae | Priapulus
Pristionchus pacificus	Psp	cellular organisms | Eukaryota | Opisthokonta | Metazoa | Eumetazoa | Bilateria | Protostomia | Ecdysozoa | Nematoda | Chromadorea | Diplogasterida | Neodiplogasteridae | Pristionchus
Procambarus clarkii	Prcl	cellular organisms | Eukaryota | Opisthokonta | Metazoa | Eumetazoa | Bilateria | Protostomia | Ecdysozoa | Panarthropoda | Arthropoda | Mandibulata | Pancrustacea | Crustacea | Malacostraca | Eumalacostraca | Eucarida | Decapoda | Pleocyemata | Astacidea | Astacoidea | Cambaridae | Cambarinae | Procambarus
Proterospongia sp. ATCC 50818	Pro	cellular organisms | Eukaryota | Opisthokonta | Choanoflagellida | Salpingoecidae | Salpingoeca
Prunus persica	Pup	cellular organisms | Eukaryota | Viridiplantae | Streptophyta | Streptophytina | Embryophyta | Tracheophyta | Euphyllophyta | Spermatophyta | Magnoliophyta | Mesangiospermae | eudicotyledons | Gunneridae | Pentapetalae | rosids | fabids | Rosales | Rosaceae | Maloideae | Amygdaleae | Prunus
Prymnesium parvum	Pypa	cellular organisms | Eukaryota | Haptophyceae | Prymnesiales | Prymnesiaceae | Prymnesium
Pseudo-nitzschia multiseries	Psm	cellular organisms | Eukaryota | Stramenopiles | Bacillariophyta | Bacillariophyceae | Bacillariophycidae | Bacillariales | Bacillariaceae | Pseudo-nitzschia
Pseudogymnoascus destructans 20631-21	Psde_a	cellular organisms | Eukaryota | Opisthokonta | Fungi | Dikarya | Ascomycota | saccharomyceta | Pezizomycotina | leotiomyceta | sordariomyceta | Leotiomycetes | Leotiomycetes incertae sedis | Pseudeurotiaceae | Pseudogymnoascus | Pseudogymnoascus destructans
Pseudoperonospora cubensis	Psc	cellular organisms | Eukaryota | Stramenopiles | Oomycetes | Peronosporales | Peronosporaceae | Pseudoperonospora
Ptyochromis sp. 'redtail sheller'	Psrs	cellular organisms | Eukaryota | Opisthokonta | Metazoa | Eumetazoa | Bilateria | Deuterostomia | Chordata | Craniata | Vertebrata | Gnathostomata | Teleostomi | Euteleostomi | Actinopterygii | Actinopteri | Neopterygii | Teleostei | Osteoglossocephalai | Clupeocephala | Euteleosteomorpha | Neoteleostei | Eurypterygia | Ctenosquamata | Acanthomorphata | Euacanthomorphacea | Percomorphaceae | Oval…
Puccinia graminis f. sp. tritici CRL 75-36-700-3	Pug	cellular organisms | Eukaryota | Opisthokonta | Fungi | Dikarya | Basidiomycota | Pucciniomycotina | Pucciniomycetes | Pucciniales | Pucciniaceae | Puccinia | Puccinia graminis | Puccinia graminis f. sp. tritici
Puccinia striiformis f. sp. tritici PST-130	Pct	cellular organisms | Eukaryota | Opisthokonta | Fungi | Dikarya | Basidiomycota | Pucciniomycotina | Pucciniomycetes | Pucciniales | Pucciniaceae | Puccinia | Puccinia striiformis | Puccinia striiformis f. sp. tritici
Puccinia triticina 1-1 BBBD Race 1	Put	cellular organisms | Eukaryota | Opisthokonta | Fungi | Dikarya | Basidiomycota | Pucciniomycotina | Pucciniomycetes | Pucciniales | Pucciniaceae | Puccinia | Puccinia triticina
Punctularia strigosozonata HHB-11173 SS5	Pus	cellular organisms | Eukaryota | Opisthokonta | Fungi | Dikarya | Basidiomycota | Agaricomycotina | Agaricomycetes | Agaricomycetes incertae sedis | Corticiales | Punctulariaceae | Punctularia | Punctularia strigosozonata
Pygsuia biforma	Pybi	cellular organisms | Eukaryota | Breviatea | Pygsuia
Pyrenophora teres f. teres 0-1	Pyt	cellular organisms | Eukaryota | Opisthokonta | Fungi | Dikarya | Ascomycota | saccharomyceta | Pezizomycotina | leotiomyceta | dothideomyceta | Dothideomycetes | Pleosporomycetidae | Pleosporales | Pleosporineae | Pleosporaceae | Pyrenophora | Pyrenophora teres | Pyrenophora teres f. teres
Pyrenophora tritici-repentis Pt-1C-BFP	Ptr	cellular organisms | Eukaryota | Opisthokonta | Fungi | Dikarya | Ascomycota | saccharomyceta | Pezizomycotina | leotiomyceta | dothideomyceta | Dothideomycetes | Pleosporomycetidae | Pleosporales | Pleosporineae | Pleosporaceae | Pyrenophora | Pyrenophora tritici-repentis
Pyrus x bretschneideri	Pxb	cellular organisms | Eukaryota | Viridiplantae | Streptophyta | Streptophytina | Embryophyta | Tracheophyta | Euphyllophyta | Spermatophyta | Magnoliophyta | Mesangiospermae | eudicotyledons | Gunneridae | Pentapetalae | rosids | fabids | Rosales | Rosaceae | Maloideae | Maleae | Pyrus
Pythium aphanidermatum DAOM BR444	Pha	cellular organisms | Eukaryota | Stramenopiles | Oomycetes | Pythiales | Pythiaceae | Pythium | Pythium aphanidermatum
Pythium arrhenomanes ATCC 12531	Pia	cellular organisms | Eukaryota | Stramenopiles | Oomycetes | Pythiales | Pythiaceae | Pythium | Pythium arrhenomanes
Pythium irregulare DAOM BR486	Pyi	cellular organisms | Eukaryota | Stramenopiles | Oomycetes | Pythiales | Pythiaceae | Pythium | Pythium irregulare
Pythium iwayamai DAOM BR242034	Piw	cellular organisms | Eukaryota | Stramenopiles | Oomycetes | Pythiales | Pythiaceae | Pythium | Pythium iwayamai
Pythium ultimum DAOM BR144	Pu	cellular organisms | Eukaryota | Stramenopiles | Oomycetes | Pythiales | Pythiaceae | Pythium | Pythium ultimum
Pythium ultimum var. sporangiiferum BR650	Pyu	cellular organisms | Eukaryota | Stramenopiles | Oomycetes | Pythiales | Pythiaceae | Pythium | Pythium ultimum | Pythium ultimum var. sporangiiferum
Pythium vexans DAOM BR484	Pve	cellular organisms | Eukaryota | Stramenopiles | Oomycetes | Peronosporales | Phytopythium | Phytopythium vexans
Python molurus	Pym	cellular organisms | Eukaryota | Opisthokonta | Metazoa | Eumetazoa | Bilateria | Deuterostomia | Chordata | Craniata | Vertebrata | Gnathostomata | Teleostomi | Euteleostomi | Sarcopterygii | Dipnotetrapodomorpha | Tetrapoda | Amniota | Sauropsida | Sauria | Lepidosauria | Squamata | Bifurcata | Unidentata | Episquamata | Toxicofera | Serpentes | Henophidia | Pythonidae | Python
Rana catesbeiana	Rc	cellular organisms | Eukaryota | Opisthokonta | Metazoa | Eumetazoa | Bilateria | Deuterostomia | Chordata | Craniata | Vertebrata | Gnathostomata | Teleostomi | Euteleostomi | Sarcopterygii | Dipnotetrapodomorpha | Tetrapoda | Amphibia | Batrachia | Anura | Neobatrachia | Ranoidea | Ranidae | Rana | Aquarana
Rana pipiens	Rp	cellular organisms | Eukaryota | Opisthokonta | Metazoa | Eumetazoa | Bilateria | Deuterostomia | Chordata | Craniata | Vertebrata | Gnathostomata | Teleostomi | Euteleostomi | Sarcopterygii | Dipnotetrapodomorpha | Tetrapoda | Amphibia | Batrachia | Anura | Neobatrachia | Ranoidea | Ranidae | Rana | Pantherana
Rattus norvegicus BN/SsNHsdMCW	Rn	cellular organisms | Eukaryota | Opisthokonta | Metazoa | Eumetazoa | Bilateria | Deuterostomia | Chordata | Craniata | Vertebrata | Gnathostomata | Teleostomi | Euteleostomi | Sarcopterygii | Dipnotetrapodomorpha | Tetrapoda | Amniota | Mammalia | Theria | Eutheria | Boreoeutheria | Euarchontoglires | Glires | Rodentia | Sciurognathi | Muroidea | Muridae | Murinae | Rattus
Reticulomyxa filosa	Rf	cellular organisms | Eukaryota | Rhizaria | Foraminifera | Monothalamids | Reticulomyxidae | Reticulomyxa
Rhabditophanes sp. KR3021	Rhab	cellular organisms | Eukaryota | Opisthokonta | Metazoa | Eumetazoa | Bilateria | Protostomia | Ecdysozoa | Nematoda | Chromadorea | Rhabditida | Panagrolaimoidea | Alloionematidae | Rhabditophanes
Rhipicephalus appendiculatus	Ra	cellular organisms | Eukaryota | Opisthokonta | Metazoa | Eumetazoa | Bilateria | Protostomia | Ecdysozoa | Panarthropoda | Arthropoda | Chelicerata | Arachnida | Acari | Parasitiformes | Ixodida | Ixodoidea | Ixodidae | Rhipicephalinae | Rhipicephalus | Rhipicephalus
Rhizophydiales sp. JEL142	Ris	cellular organisms | Eukaryota | Opisthokonta | Fungi | Chytridiomycota | Chytridiomycetes | Rhizophydiales | Rhizophydiales incertae sedis | Homolaphlyctis | Homolaphlyctis polyrhiza
Rhizopus arrhizus RA 99-880	Rha	cellular organisms | Eukaryota | Opisthokonta | Fungi | Fungi incertae sedis | Mucoromycotina | Mucorales | Mucorineae | Rhizopodaceae | Rhizopus
Rhodnius prolixus	Rhp	cellular organisms | Eukaryota | Opisthokonta | Metazoa | Eumetazoa | Bilateria | Protostomia | Ecdysozoa | Panarthropoda | Arthropoda | Mandibulata | Pancrustacea | Hexapoda | Insecta | Dicondylia | Pterygota | Neoptera | Paraneoptera | Hemiptera | Euhemiptera | Neohemiptera | Prosorrhyncha | Heteroptera | Euheteroptera | Neoheteroptera | Panheteroptera | Cimicomorpha | Reduvioidea | Reduviidae …
Rhodotorula glutinis ATCC 204091	Rhg	cellular organisms | Eukaryota | Opisthokonta | Fungi | Dikarya | Basidiomycota | Pucciniomycotina | Microbotryomycetes | Sporidiobolales | Sporidiobolaceae | Rhodotorula
Rhodotorula graminis WP1	Rg	cellular organisms | Eukaryota | Opisthokonta | Fungi | Dikarya | Basidiomycota | Pucciniomycotina | Microbotryomycetes | Sporidiobolales | Sporidiobolaceae | Rhodotorula | Rhodotorula graminis
Rhytidhysteron rufulum	Rhr	cellular organisms | Eukaryota | Opisthokonta | Fungi | Dikarya | Ascomycota | saccharomyceta | Pezizomycotina | leotiomyceta | dothideomyceta | Dothideomycetes | Pleosporomycetidae | Hysteriales | Hysteriaceae | Rhytidhysteron
Ricinus communis	Ric	cellular organisms | Eukaryota | Viridiplantae | Streptophyta | Streptophytina | Embryophyta | Tracheophyta | Euphyllophyta | Spermatophyta | Magnoliophyta | Mesangiospermae | eudicotyledons | Gunneridae | Pentapetalae | rosids | fabids | Malpighiales | Euphorbiaceae | Acalyphoideae | Acalypheae | Ricinus
Riptortus pedestris	Rpp	cellular organisms | Eukaryota | Opisthokonta | Metazoa | Eumetazoa | Bilateria | Protostomia | Ecdysozoa | Panarthropoda | Arthropoda | Mandibulata | Pancrustacea | Hexapoda | Insecta | Dicondylia | Pterygota | Neoptera | Paraneoptera | Hemiptera | Euhemiptera | Neohemiptera | Prosorrhyncha | Heteroptera | Euheteroptera | Neoheteroptera | Panheteroptera | Pentatomomorpha | Coreoidea | Alydidae |…
Rozella allomycis CSF55	Roa	cellular organisms | Eukaryota | Opisthokonta | Fungi | Cryptomycota | Rozella | Rozella allomycis
Saccharina japonica	Saj	cellular organisms | Eukaryota | Stramenopiles | PX clade | Phaeophyceae | Laminariales | Laminariaceae | Saccharina
Saccharomyces arboricola H-6	Saa	cellular organisms | Eukaryota | Opisthokonta | Fungi | Dikarya | Ascomycota | saccharomyceta | Saccharomycotina | Saccharomycetes | Saccharomycetales | Saccharomycetaceae | Saccharomyces | Saccharomyces arboricola
Saccharomyces bayanus 623-6C	Sab_a	cellular organisms | Eukaryota | Opisthokonta | Fungi | Dikarya | Ascomycota | saccharomyceta | Saccharomycotina | Saccharomycetes | Saccharomycetales | Saccharomycetaceae | Saccharomyces | Saccharomyces bayanus
Saccharomyces bayanus MCYC 623	Sab_b	cellular organisms | Eukaryota | Opisthokonta | Fungi | Dikarya | Ascomycota | saccharomyceta | Saccharomycotina | Saccharomycetes | Saccharomycetales | Saccharomycetaceae | Saccharomyces | Saccharomyces uvarum
Saccharomyces bayanus var. uvarum	Suv	cellular organisms | Eukaryota | Opisthokonta | Fungi | Dikarya | Ascomycota | saccharomyceta | Saccharomycotina | Saccharomycetes | Saccharomycetales | Saccharomycetaceae | Saccharomyces
Saccharomyces cerevisiae RM11-1a	Sc_b	cellular organisms | Eukaryota | Opisthokonta | Fungi | Dikarya | Ascomycota | saccharomyceta | Saccharomycotina | Saccharomycetes | Saccharomycetales | Saccharomycetaceae | Saccharomyces | Saccharomyces cerevisiae
Saccharomyces cerevisiae S288c	Sc_c	cellular organisms | Eukaryota | Opisthokonta | Fungi | Dikarya | Ascomycota | saccharomyceta | Saccharomycotina | Saccharomycetes | Saccharomycetales | Saccharomycetaceae | Saccharomyces | Saccharomyces cerevisiae
Saccharomyces cerevisiae YJM789	Sc_a	cellular organisms | Eukaryota | Opisthokonta | Fungi | Dikarya | Ascomycota | saccharomyceta | Saccharomycotina | Saccharomycetes | Saccharomycetales | Saccharomycetaceae | Saccharomyces | Saccharomyces cerevisiae
Saccharomyces kudriavzevii IFO 1802	Sak	cellular organisms | Eukaryota | Opisthokonta | Fungi | Dikarya | Ascomycota | saccharomyceta | Saccharomycotina | Saccharomycetes | Saccharomycetales | Saccharomycetaceae | Saccharomyces | Saccharomyces kudriavzevii
Saccharomyces mikatae IFO 1815	Smi	cellular organisms | Eukaryota | Opisthokonta | Fungi | Dikarya | Ascomycota | saccharomyceta | Saccharomycotina | Saccharomycetes | Saccharomycetales | Saccharomycetaceae | Saccharomyces | Saccharomyces mikatae
Saccharomyces paradoxus NRRL Y-17217	Sap_a	cellular organisms | Eukaryota | Opisthokonta | Fungi | Dikarya | Ascomycota | saccharomyceta | Saccharomycotina | Saccharomycetes | Saccharomycetales | Saccharomycetaceae | Saccharomyces | Saccharomyces paradoxus
Saccharomyces servazzii CBS4311	Sse	cellular organisms | Eukaryota | Opisthokonta | Fungi | Dikarya | Ascomycota | saccharomyceta | Saccharomycotina | Saccharomycetes | Saccharomycetales | Saccharomycetaceae | Kazachstania
Saccharum officinarum	So	cellular organisms | Eukaryota | Viridiplantae | Streptophyta | Streptophytina | Embryophyta | Tracheophyta | Euphyllophyta | Spermatophyta | Magnoliophyta | Mesangiospermae | Liliopsida | Petrosaviidae | commelinids | Poales | Poaceae | PACMAD clade | Panicoideae | Andropogonodae | Andropogoneae | Saccharinae | Saccharum | Saccharum officinarum complex
Saccoglossus kowalevskii	Sck	cellular organisms | Eukaryota | Opisthokonta | Metazoa | Eumetazoa | Bilateria | Deuterostomia | Hemichordata | Enteropneusta | Harrimaniidae | Saccoglossus
Salmo salar	Sas	cellular organisms | Eukaryota | Opisthokonta | Metazoa | Eumetazoa | Bilateria | Deuterostomia | Chordata | Craniata | Vertebrata | Gnathostomata | Teleostomi | Euteleostomi | Actinopterygii | Actinopteri | Neopterygii | Teleostei | Osteoglossocephalai | Clupeocephala | Euteleosteomorpha | Protacanthopterygii | Salmoniformes | Salmonidae | Salmoninae | Salmo
Saprolegnia diclina VS20	Sad	cellular organisms | Eukaryota | Stramenopiles | Oomycetes | Saprolegniales | Saprolegniaceae | Saprolegnia | Saprolegnia diclina
Saprolegnia parasitica CBS 223.65	Srp	cellular organisms | Eukaryota | Stramenopiles | Oomycetes | Saprolegniales | Saprolegniaceae | Saprolegnia | Saprolegnia parasitica
Saurida undosquamis	Sau	cellular organisms | Eukaryota | Opisthokonta | Metazoa | Eumetazoa | Bilateria | Deuterostomia | Chordata | Craniata | Vertebrata | Gnathostomata | Teleostomi | Euteleostomi | Actinopterygii | Actinopteri | Neopterygii | Teleostei | Osteoglossocephalai | Clupeocephala | Euteleosteomorpha | Neoteleostei | Eurypterygia | Aulopa | Aulopiformes | Aulopoidei | Synodontidae | Harpadontinae | Saurida
Saurida wanieso	Sw	cellular organisms | Eukaryota | Opisthokonta | Metazoa | Eumetazoa | Bilateria | Deuterostomia | Chordata | Craniata | Vertebrata | Gnathostomata | Teleostomi | Euteleostomi | Actinopterygii | Actinopteri | Neopterygii | Teleostei | Osteoglossocephalai | Clupeocephala | Euteleosteomorpha | Neoteleostei | Eurypterygia | Aulopa | Aulopiformes | Aulopoidei | Synodontidae | Harpadontinae | Saurida
Scheffersomyces stipitis CBS 6054	Shs	cellular organisms | Eukaryota | Opisthokonta | Fungi | Dikarya | Ascomycota | saccharomyceta | Saccharomycotina | Saccharomycetes | Saccharomycetales | Debaryomycetaceae | Scheffersomyces | Scheffersomyces stipitis
Schistosoma haematobium	Sch	cellular organisms | Eukaryota | Opisthokonta | Metazoa | Eumetazoa | Bilateria | Platyhelminthes | Trematoda | Digenea | Strigeidida | Schistosomatoidea | Schistosomatidae | Schistosoma
Schistosoma japonicum	Shj	cellular organisms | Eukaryota | Opisthokonta | Metazoa | Eumetazoa | Bilateria | Platyhelminthes | Trematoda | Digenea | Strigeidida | Schistosomatoidea | Schistosomatidae | Schistosoma
Schistosoma mansoni	Sm	cellular organisms | Eukaryota | Opisthokonta | Metazoa | Eumetazoa | Bilateria | Platyhelminthes | Trematoda | Digenea | Strigeidida | Schistosomatoidea | Schistosomatidae | Schistosoma
Schizochytrium aggregatum ATCC 28209	Sca	cellular organisms | Eukaryota | Stramenopiles | Labyrinthulomycetes | Thraustochytriaceae | Schizochytrium | Schizochytrium aggregatum
Schizochytrium sp. CCTCC M209059	Schs	cellular organisms | Eukaryota | Stramenopiles | Labyrinthulomycetes | Thraustochytriaceae | Schizochytrium
Schizophyllum commune H4-8	Scc	cellular organisms | Eukaryota | Opisthokonta | Fungi | Dikarya | Basidiomycota | Agaricomycotina | Agaricomycetes | Agaricomycetidae | Agaricales | Schizophyllaceae | Schizophyllum | Schizophyllum commune
Schizosaccharomyces cryophilus NRRL Y-48691	Shc	cellular organisms | Eukaryota | Opisthokonta | Fungi | Dikarya | Ascomycota | Taphrinomycotina | Schizosaccharomycetes | Schizosaccharomycetales | Schizosaccharomycetaceae | Schizosaccharomyces | Schizosaccharomyces cryophilus
Schizosaccharomyces japonicus yFS275	Sj	cellular organisms | Eukaryota | Opisthokonta | Fungi | Dikarya | Ascomycota | Taphrinomycotina | Schizosaccharomycetes | Schizosaccharomycetales | Schizosaccharomycetaceae | Schizosaccharomyces | Schizosaccharomyces japonicus
Schizosaccharomyces octosporus yFS286	Sho	cellular organisms | Eukaryota | Opisthokonta | Fungi | Dikarya | Ascomycota | Taphrinomycotina | Schizosaccharomycetes | Schizosaccharomycetales | Schizosaccharomycetaceae | Schizosaccharomyces | Schizosaccharomyces octosporus
Schizosaccharomyces pombe 972h-	Sp	cellular organisms | Eukaryota | Opisthokonta | Fungi | Dikarya | Ascomycota | Taphrinomycotina | Schizosaccharomycetes | Schizosaccharomycetales | Schizosaccharomycetaceae | Schizosaccharomyces | Schizosaccharomyces pombe
Schmidtea mediterranea str. S2F2	Scm	cellular organisms | Eukaryota | Opisthokonta | Metazoa | Eumetazoa | Bilateria | Platyhelminthes | Rhabditophora | Seriata | Tricladida | Continenticola | Geoplanoidea | Dugesiidae | Schmidtea | Schmidtea mediterranea
Sclerodactyla briareus	Seb	cellular organisms | Eukaryota | Opisthokonta | Metazoa | Eumetazoa | Bilateria | Deuterostomia | Echinodermata | Eleutherozoa | Echinozoa | Holothuroidea | Dendrochirotacea | Dendrochirotida | Sclerodactylidae | Sclerodactyla
Sclerotinia sclerotiorum 1980	Scs	cellular organisms | Eukaryota | Opisthokonta | Fungi | Dikarya | Ascomycota | saccharomyceta | Pezizomycotina | leotiomyceta | sordariomyceta | Leotiomycetes | Helotiales | Sclerotiniaceae | Sclerotinia | Sclerotinia sclerotiorum
Scutigera coleoptrata	Sco	cellular organisms | Eukaryota | Opisthokonta | Metazoa | Eumetazoa | Bilateria | Protostomia | Ecdysozoa | Panarthropoda | Arthropoda | Mandibulata | Myriapoda | Chilopoda | Notostigmophora | Scutigeromorpha | Scutigeridae | Scutigera
Selaginella moellendorffii	Sem	cellular organisms | Eukaryota | Viridiplantae | Streptophyta | Streptophytina | Embryophyta | Tracheophyta | Lycopodiidae | Selaginellales | Selaginellaceae | Selaginella
Sepia esculenta	Sie	cellular organisms | Eukaryota | Opisthokonta | Metazoa | Eumetazoa | Bilateria | Protostomia | Lophotrochozoa | Mollusca | Cephalopoda | Coleoidea | Neocoleoidea | Decapodiformes | Sepiida | Sepiina | Sepiidae | Sepia
Septoria passerinii SP63	Sep	cellular organisms | Eukaryota | Opisthokonta | Fungi | Dikarya | Ascomycota | saccharomyceta | Pezizomycotina | leotiomyceta | dothideomyceta | Dothideomycetes | Dothideomycetidae | Capnodiales | Mycosphaerellaceae | Zymoseptoria | Zymoseptoria passerinii
Seriola dumerili	Sd	cellular organisms | Eukaryota | Opisthokonta | Metazoa | Eumetazoa | Bilateria | Deuterostomia | Chordata | Craniata | Vertebrata | Gnathostomata | Teleostomi | Euteleostomi | Actinopterygii | Actinopteri | Neopterygii | Teleostei | Osteoglossocephalai | Clupeocephala | Euteleosteomorpha | Neoteleostei | Eurypterygia | Ctenosquamata | Acanthomorphata | Euacanthomorphacea | Percomorphaceae | Cara…
Serpula lacrymans var. lacrymans S7.9	Sll	cellular organisms | Eukaryota | Opisthokonta | Fungi | Dikarya | Basidiomycota | Agaricomycotina | Agaricomycetes | Agaricomycetidae | Boletales | Coniophorineae | Serpulaceae | Serpula | Serpula lacrymans | Serpula lacrymans var. lacrymans
Setaria italica Yugu1	Sei	cellular organisms | Eukaryota | Viridiplantae | Streptophyta | Streptophytina | Embryophyta | Tracheophyta | Euphyllophyta | Spermatophyta | Magnoliophyta | Mesangiospermae | Liliopsida | Petrosaviidae | commelinids | Poales | Poaceae | PACMAD clade | Panicoideae | Panicodae | Paniceae | Cenchrinae | Setaria
Setosphaeria turcica Et28A	Set	cellular organisms | Eukaryota | Opisthokonta | Fungi | Dikarya | Ascomycota | saccharomyceta | Pezizomycotina | leotiomyceta | dothideomyceta | Dothideomycetes | Pleosporomycetidae | Pleosporales | Pleosporineae | Pleosporaceae | Setosphaeria | Setosphaeria turcica
Siniperca chuatsi	Sic	cellular organisms | Eukaryota | Opisthokonta | Metazoa | Eumetazoa | Bilateria | Deuterostomia | Chordata | Craniata | Vertebrata | Gnathostomata | Teleostomi | Euteleostomi | Actinopterygii | Actinopteri | Neopterygii | Teleostei | Osteoglossocephalai | Clupeocephala | Euteleosteomorpha | Neoteleostei | Eurypterygia | Ctenosquamata | Acanthomorphata | Euacanthomorphacea | Percomorphaceae | Eupe…
Siniperca knerii	Sik	cellular organisms | Eukaryota | Opisthokonta | Metazoa | Eumetazoa | Bilateria | Deuterostomia | Chordata | Craniata | Vertebrata | Gnathostomata | Teleostomi | Euteleostomi | Actinopterygii | Actinopteri | Neopterygii | Teleostei | Osteoglossocephalai | Clupeocephala | Euteleosteomorpha | Neoteleostei | Eurypterygia | Ctenosquamata | Acanthomorphata | Euacanthomorphacea | Percomorphaceae | Eupe…
Sitodiplosis mosellana	Sim	cellular organisms | Eukaryota | Opisthokonta | Metazoa | Eumetazoa | Bilateria | Protostomia | Ecdysozoa | Panarthropoda | Arthropoda | Mandibulata | Pancrustacea | Hexapoda | Insecta | Dicondylia | Pterygota | Neoptera | Endopterygota | Diptera | Nematocera | Bibionomorpha | Sciaroidea | Cecidomyiidae | Cecidomyiinae | Cecidomyiidi | Cecidomyiini | Sitodiplosis
Solanum habrochaites	Soh	cellular organisms | Eukaryota | Viridiplantae | Streptophyta | Streptophytina | Embryophyta | Tracheophyta | Euphyllophyta | Spermatophyta | Magnoliophyta | Mesangiospermae | eudicotyledons | Gunneridae | Pentapetalae | asterids | lamiids | Solanales | Solanaceae | Solanoideae | Solaneae | Solanum | Lycopersicon
Solanum pimpinellifolium	Sop	cellular organisms | Eukaryota | Viridiplantae | Streptophyta | Streptophytina | Embryophyta | Tracheophyta | Euphyllophyta | Spermatophyta | Magnoliophyta | Mesangiospermae | eudicotyledons | Gunneridae | Pentapetalae | asterids | lamiids | Solanales | Solanaceae | Solanoideae | Solaneae | Solanum | Lycopersicon
Solanum tuberosum	St	cellular organisms | Eukaryota | Viridiplantae | Streptophyta | Streptophytina | Embryophyta | Tracheophyta | Euphyllophyta | Spermatophyta | Magnoliophyta | Mesangiospermae | eudicotyledons | Gunneridae | Pentapetalae | asterids | lamiids | Solanales | Solanaceae | Solanoideae | Solaneae | Solanum
Solenopsis invicta	Soi	cellular organisms | Eukaryota | Opisthokonta | Metazoa | Eumetazoa | Bilateria | Protostomia | Ecdysozoa | Panarthropoda | Arthropoda | Mandibulata | Pancrustacea | Hexapoda | Insecta | Dicondylia | Pterygota | Neoptera | Endopterygota | Hymenoptera | Apocrita | Aculeata | Vespoidea | Formicidae | Myrmicinae | Solenopsidini | Solenopsis
Sordaria macrospora	Som	cellular organisms | Eukaryota | Opisthokonta | Fungi | Dikarya | Ascomycota | saccharomyceta | Pezizomycotina | leotiomyceta | sordariomyceta | Sordariomycetes | Sordariomycetidae | Sordariales | Sordariaceae | Sordaria
Sorghum bicolor	Sob	cellular organisms | Eukaryota | Viridiplantae | Streptophyta | Streptophytina | Embryophyta | Tracheophyta | Euphyllophyta | Spermatophyta | Magnoliophyta | Mesangiospermae | Liliopsida | Petrosaviidae | commelinids | Poales | Poaceae | PACMAD clade | Panicoideae | Andropogonodae | Andropogoneae | Sorghinae | Sorghum
Spathaspora arborariae UFMG-19.1A	Sta	cellular organisms | Eukaryota | Opisthokonta | Fungi | Dikarya | Ascomycota | saccharomyceta | Saccharomycotina | Saccharomycetes | Saccharomycetales | Debaryomycetaceae | Spathaspora | Spathaspora arborariae
Spathaspora passalidarum NRRL Y-27907	Shp	cellular organisms | Eukaryota | Opisthokonta | Fungi | Dikarya | Ascomycota | saccharomyceta | Saccharomycotina | Saccharomycetes | Saccharomycetales | Debaryomycetaceae | Spathaspora | Spathaspora passalidarum
Spermophilus tridecemlineatus	Spt	cellular organisms | Eukaryota | Opisthokonta | Metazoa | Eumetazoa | Bilateria | Deuterostomia | Chordata | Craniata | Vertebrata | Gnathostomata | Teleostomi | Euteleostomi | Sarcopterygii | Dipnotetrapodomorpha | Tetrapoda | Amniota | Mammalia | Theria | Eutheria | Boreoeutheria | Euarchontoglires | Glires | Rodentia | Sciurognathi | Sciuridae | Xerinae | Marmotini | Ictidomys
Spisula solidissima	Sis	cellular organisms | Eukaryota | Opisthokonta | Metazoa | Eumetazoa | Bilateria | Protostomia | Lophotrochozoa | Mollusca | Bivalvia | Heteroconchia | Euheterodonta | Veneroida | Mactroidea | Mactridae | Spisula
Spizellomyces punctatus DAOM BR117	Spp	cellular organisms | Eukaryota | Opisthokonta | Fungi | Chytridiomycota | Chytridiomycetes | Spizellomycetales | Spizellomycetaceae | Spizellomyces | Spizellomyces punctatus
Spodoptera exigua	Spe	cellular organisms | Eukaryota | Opisthokonta | Metazoa | Eumetazoa | Bilateria | Protostomia | Ecdysozoa | Panarthropoda | Arthropoda | Mandibulata | Pancrustacea | Hexapoda | Insecta | Dicondylia | Pterygota | Neoptera | Endopterygota | Amphiesmenoptera | Lepidoptera | Glossata | Neolepidoptera | Heteroneura | Ditrysia | Obtectomera | Noctuoidea | Noctuidae | Amphipyrinae | Spodoptera
Sporisorium reilianum	Sor	cellular organisms | Eukaryota | Opisthokonta | Fungi | Dikarya | Basidiomycota | Ustilaginomycotina | Ustilaginomycetes | Ustilaginales | Ustilaginaceae | Sporisorium
Sporobolomyces roseus IAM 13481	Spr	cellular organisms | Eukaryota | Opisthokonta | Fungi | Dikarya | Basidiomycota | Pucciniomycotina | Microbotryomycetes | Sporidiobolales | Sporidiobolaceae | Sporobolomyces | Sporobolomyces roseus
Stereum hirsutum FP-91666 SS1	Sth	cellular organisms | Eukaryota | Opisthokonta | Fungi | Dikarya | Basidiomycota | Agaricomycotina | Agaricomycetes | Agaricomycetes incertae sedis | Russulales | Stereaceae | Stereum | Stereum hirsutum
Strigamia maritima	Stm	cellular organisms | Eukaryota | Opisthokonta | Metazoa | Eumetazoa | Bilateria | Protostomia | Ecdysozoa | Panarthropoda | Arthropoda | Mandibulata | Myriapoda | Chilopoda | Pleurostigmophora | Epimorpha | Geophilomorpha | Linotaeniidae | Strigamia
Strigomonas culicis TCC012E	Stcu_b	cellular organisms | Eukaryota | Euglenozoa | Kinetoplastida | Trypanosomatidae | Strigomonadinae | Strigomonas
Strigomonas galati strain TCC219	Stg	cellular organisms | Eukaryota | Euglenozoa | Kinetoplastida | Trypanosomatidae | Strigomonadinae | Strigomonas
Strigomonas oncopelti strain TCC290E	Sto	cellular organisms | Eukaryota | Euglenozoa | Kinetoplastida | Trypanosomatidae | Strigomonadinae | Strigomonas
Strongylocentrotus purpuratus	Stp	cellular organisms | Eukaryota | Opisthokonta | Metazoa | Eumetazoa | Bilateria | Deuterostomia | Echinodermata | Eleutherozoa | Echinozoa | Echinoidea | Euechinoidea | Echinacea | Echinoida | Strongylocentrotidae | Strongylocentrotus
Strongyloides papillosus	Stpa	cellular organisms | Eukaryota | Opisthokonta | Metazoa | Eumetazoa | Bilateria | Protostomia | Ecdysozoa | Nematoda | Chromadorea | Rhabditida | Panagrolaimoidea | Strongyloididae | Strongyloides
Strongyloides ratti	Str	cellular organisms | Eukaryota | Opisthokonta | Metazoa | Eumetazoa | Bilateria | Protostomia | Ecdysozoa | Nematoda | Chromadorea | Rhabditida | Panagrolaimoidea | Strongyloididae | Strongyloides
Strongyloides stercoralis	Sts	cellular organisms | Eukaryota | Opisthokonta | Metazoa | Eumetazoa | Bilateria | Protostomia | Ecdysozoa | Nematoda | Chromadorea | Rhabditida | Panagrolaimoidea | Strongyloididae | Strongyloides
Stylophora pistillata	Syp	cellular organisms | Eukaryota | Opisthokonta | Metazoa | Eumetazoa | Cnidaria | Anthozoa | Hexacorallia | Scleractinia | Astrocoeniina | Pocilloporidae | Stylophora
Sus scrofa domestica	Ss	cellular organisms | Eukaryota | Opisthokonta | Metazoa | Eumetazoa | Bilateria | Deuterostomia | Chordata | Craniata | Vertebrata | Gnathostomata | Teleostomi | Euteleostomi | Sarcopterygii | Dipnotetrapodomorpha | Tetrapoda | Amniota | Mammalia | Theria | Eutheria | Boreoeutheria | Laurasiatheria | Cetartiodactyla | Suina | Suidae | Sus | Sus scrofa
Symbiodinium kawagutii	Syka	cellular organisms | Eukaryota | Alveolata | Dinophyceae | Suessiales | Symbiodiniaceae | Symbiodinium
Symbiodinium minutum Mf 1.05b.01	Sym	cellular organisms | Eukaryota | Alveolata | Dinophyceae | Suessiales | Symbiodiniaceae | Symbiodinium | Symbiodinium minutum
Symbiodinium sp. A1	Sysa	cellular organisms | Eukaryota | Alveolata | Dinophyceae | Suessiales | Symbiodiniaceae | Symbiodinium | Symbiodinium sp. clades | Symbiodinium sp. clade A
Symbiodinium sp. clade D	Sscd	cellular organisms | Eukaryota | Alveolata | Dinophyceae | Suessiales | Symbiodiniaceae | Symbiodinium | unclassified Symbiodinium | all Symbiodinium sp. clades
Symsagittifera roscofensis	Syr	cellular organisms | Eukaryota | Opisthokonta | Metazoa | Eumetazoa | Bilateria | Xenacoelomorpha | Acoelomorpha | Acoela | Sagittiferidae | Symsagittifera
Taenia solium	Tas	cellular organisms | Eukaryota | Opisthokonta | Metazoa | Eumetazoa | Bilateria | Platyhelminthes | Cestoda | Eucestoda | Cyclophyllidea | Taeniidae | Taenia
Taeniopygia guttata	Tag	cellular organisms | Eukaryota | Opisthokonta | Metazoa | Eumetazoa | Bilateria | Deuterostomia | Chordata | Craniata | Vertebrata | Gnathostomata | Teleostomi | Euteleostomi | Sarcopterygii | Dipnotetrapodomorpha | Tetrapoda | Amniota | Sauropsida | Sauria | Archelosauria | Archosauria | Dinosauria | Saurischia | Theropoda | Coelurosauria | Aves | Neognathae | Passeriformes | Passeroidea | Estri…
Takifugu rubripes	Tar	cellular organisms | Eukaryota | Opisthokonta | Metazoa | Eumetazoa | Bilateria | Deuterostomia | Chordata | Craniata | Vertebrata | Gnathostomata | Teleostomi | Euteleostomi | Actinopterygii | Actinopteri | Neopterygii | Teleostei | Osteoglossocephalai | Clupeocephala | Euteleosteomorpha | Neoteleostei | Eurypterygia | Ctenosquamata | Acanthomorphata | Euacanthomorphacea | Percomorphaceae | Eupe…
Talaromyces stipitatus ATCC 10500	Tls	cellular organisms | Eukaryota | Opisthokonta | Fungi | Dikarya | Ascomycota | saccharomyceta | Pezizomycotina | leotiomyceta | Eurotiomycetes | Eurotiomycetidae | Eurotiales | Trichocomaceae | Talaromyces | Talaromyces stipitatus
Teladorsagia circumcincta	Tec	cellular organisms | Eukaryota | Opisthokonta | Metazoa | Eumetazoa | Bilateria | Protostomia | Ecdysozoa | Nematoda | Chromadorea | Rhabditida | Strongylida | Trichostrongyloidea | Trichostrongylidae | Trichostrongylinae | Teladorsagia
Tetrahymena borealis	Teb	cellular organisms | Eukaryota | Alveolata | Ciliophora | Intramacronucleata | Oligohymenophorea | Hymenostomatida | Tetrahymenina | Tetrahymenidae | Tetrahymena
Tetrahymena elliotti 4EA	Tee	cellular organisms | Eukaryota | Alveolata | Ciliophora | Intramacronucleata | Oligohymenophorea | Hymenostomatida | Tetrahymenina | Tetrahymenidae | Tetrahymena | Tetrahymena elliotti
Tetrahymena malaccensis 436	Ttm	cellular organisms | Eukaryota | Alveolata | Ciliophora | Intramacronucleata | Oligohymenophorea | Hymenostomatida | Tetrahymenina | Tetrahymenidae | Tetrahymena | Tetrahymena malaccensis
Tetrahymena thermophila SB210	Tet	cellular organisms | Eukaryota | Alveolata | Ciliophora | Intramacronucleata | Oligohymenophorea | Hymenostomatida | Tetrahymenina | Tetrahymenidae | Tetrahymena | Tetrahymena thermophila
Tetranychus urticae	Tu	cellular organisms | Eukaryota | Opisthokonta | Metazoa | Eumetazoa | Bilateria | Protostomia | Ecdysozoa | Panarthropoda | Arthropoda | Chelicerata | Arachnida | Acari | Acariformes | Trombidiformes | Prostigmata | Eleutherengona | Raphignathae | Tetranychoidea | Tetranychidae | Tetranychus
Tetraodon nigroviridis	Tn	cellular organisms | Eukaryota | Opisthokonta | Metazoa | Eumetazoa | Bilateria | Deuterostomia | Chordata | Craniata | Vertebrata | Gnathostomata | Teleostomi | Euteleostomi | Actinopterygii | Actinopteri | Neopterygii | Teleostei | Osteoglossocephalai | Clupeocephala | Euteleosteomorpha | Neoteleostei | Eurypterygia | Ctenosquamata | Acanthomorphata | Euacanthomorphacea | Percomorphaceae | Eupe…
Tetrapisispora blattae CBS 6284	Ttb	cellular organisms | Eukaryota | Opisthokonta | Fungi | Dikarya | Ascomycota | saccharomyceta | Saccharomycotina | Saccharomycetes | Saccharomycetales | Saccharomycetaceae | Tetrapisispora | Tetrapisispora blattae
Tetrapisispora phaffii CBS 4417	Ttp	cellular organisms | Eukaryota | Opisthokonta | Fungi | Dikarya | Ascomycota | saccharomyceta | Saccharomycotina | Saccharomycetes | Saccharomycetales | Saccharomycetaceae | Tetrapisispora | Tetrapisispora phaffii
Thalassiosira oceanica CCMP1005	To	cellular organisms | Eukaryota | Stramenopiles | Bacillariophyta | Coscinodiscophyceae | Thalassiosirophycidae | Thalassiosirales | Thalassiosiraceae | Thalassiosira | Thalassiosira oceanica
Thalassiosira pseudonana CCMP1335	Thp	cellular organisms | Eukaryota | Stramenopiles | Bacillariophyta | Coscinodiscophyceae | Thalassiosirophycidae | Thalassiosirales | Thalassiosiraceae | Thalassiosira | Thalassiosira pseudonana
Thalassiosira rotula	Thro	cellular organisms | Eukaryota | Stramenopiles | Bacillariophyta | Coscinodiscophyceae | Thalassiosirophycidae | Thalassiosirales | Thalassiosiraceae | Thalassiosira
Thecamonas trahens ATCC 50062	Tct	cellular organisms | Eukaryota | Apusozoa | Apusomonadidae | Thecamonas | Thecamonas trahens
Theileria annulata str. Ankara	Tha	cellular organisms | Eukaryota | Alveolata | Apicomplexa | Aconoidasida | Piroplasmida | Theileriidae | Theileria | Theileria annulata
Theileria equi	The	cellular organisms | Eukaryota | Alveolata | Apicomplexa | Aconoidasida | Piroplasmida | Theileriidae | Theileria
Theileria orientalis strain Shintoku	Tho	cellular organisms | Eukaryota | Alveolata | Apicomplexa | Aconoidasida | Piroplasmida | Theileriidae | Theileria | Theileria orientalis
Theileria parva str. Muguga	Tep	cellular organisms | Eukaryota | Alveolata | Apicomplexa | Aconoidasida | Piroplasmida | Theileriidae | Theileria | Theileria parva
Thelohanellus kitauei	Thki	cellular organisms | Eukaryota | Opisthokonta | Metazoa | Eumetazoa | Cnidaria | Myxozoa | Myxosporea | Bivalvulida | Platysporina | Myxobolidae | Thelohanellus
Theobroma cacao cultivar B97-61/B2	Thc	cellular organisms | Eukaryota | Viridiplantae | Streptophyta | Streptophytina | Embryophyta | Tracheophyta | Euphyllophyta | Spermatophyta | Magnoliophyta | Mesangiospermae | eudicotyledons | Gunneridae | Pentapetalae | rosids | malvids | Malvales | Malvaceae | Byttnerioideae | Theobroma
Theragra chalcogramma	Tc	cellular organisms | Eukaryota | Opisthokonta | Metazoa | Eumetazoa | Bilateria | Deuterostomia | Chordata | Craniata | Vertebrata | Gnathostomata | Teleostomi | Euteleostomi | Actinopterygii | Actinopteri | Neopterygii | Teleostei | Osteoglossocephalai | Clupeocephala | Euteleosteomorpha | Neoteleostei | Eurypterygia | Ctenosquamata | Acanthomorphata | Paracanthomorphacea | Zeiogadaria | Gadaria…
Thielavia terrestris NRRL 8126	Tit	cellular organisms | Eukaryota | Opisthokonta | Fungi | Dikarya | Ascomycota | saccharomyceta | Pezizomycotina | leotiomyceta | sordariomyceta | Sordariomycetes | Sordariomycetidae | Sordariales | Chaetomiaceae | Thielavia | Thielavia terrestris
Thunnus orientalis	Tuo	cellular organisms | Eukaryota | Opisthokonta | Metazoa | Eumetazoa | Bilateria | Deuterostomia | Chordata | Craniata | Vertebrata | Gnathostomata | Teleostomi | Euteleostomi | Actinopterygii | Actinopteri | Neopterygii | Teleostei | Osteoglossocephalai | Clupeocephala | Euteleosteomorpha | Neoteleostei | Eurypterygia | Ctenosquamata | Acanthomorphata | Euacanthomorphacea | Percomorphaceae | Pela…
Thysanozoon sp. IRT-2002	Ts	cellular organisms | Eukaryota | Opisthokonta | Metazoa | Eumetazoa | Bilateria | Platyhelminthes | Rhabditophora | Polycladida | Cotylea | Pseudocerotidae | Thysanozoon
Todarodes pacificus	Top	cellular organisms | Eukaryota | Opisthokonta | Metazoa | Eumetazoa | Bilateria | Protostomia | Lophotrochozoa | Mollusca | Cephalopoda | Coleoidea | Neocoleoidea | Decapodiformes | Teuthida | Oegopsina | Ommastrephidae | Todarodes
Tortispora caseinolytica NRRL Y-17796	Toca	cellular organisms | Eukaryota | Opisthokonta | Fungi | Dikarya | Ascomycota | saccharomyceta | Saccharomycotina | Saccharomycetes | Saccharomycetales | Trigonopsidaceae | Tortispora | Tortispora caseinolytica
Torulaspora delbrueckii CBS 1146	Tod	cellular organisms | Eukaryota | Opisthokonta | Fungi | Dikarya | Ascomycota | saccharomyceta | Saccharomycotina | Saccharomycetes | Saccharomycetales | Saccharomycetaceae | Torulaspora | Torulaspora delbrueckii
Toxocara canis	Toc	cellular organisms | Eukaryota | Opisthokonta | Metazoa | Eumetazoa | Bilateria | Protostomia | Ecdysozoa | Nematoda | Chromadorea | Ascaridida | Ascaridoidea | Toxocaridae | Toxocara
Toxoplasma gondii GT1	Tg_a	cellular organisms | Eukaryota | Alveolata | Apicomplexa | Conoidasida | Coccidia | Eucoccidiorida | Eimeriorina | Sarcocystidae | Toxoplasma | Toxoplasma gondii
Toxoplasma gondii VEG	Tg_b	cellular organisms | Eukaryota | Alveolata | Apicomplexa | Conoidasida | Coccidia | Eucoccidiorida | Eimeriorina | Sarcocystidae | Toxoplasma | Toxoplasma gondii | Toxoplasma gondii agenotypes | Toxoplasma gondii type III
Trachipleistophora hominis	Trh	cellular organisms | Eukaryota | Opisthokonta | Fungi | Microsporidia | Pansporoblastina | Pleistophoridae | Trachipleistophora
Trametes versicolor	Tav	cellular organisms | Eukaryota | Opisthokonta | Fungi | Dikarya | Basidiomycota | Agaricomycotina | Agaricomycetes | Agaricomycetes incertae sedis | Polyporales | Coriolaceae | Trametes
Tremella mesenterica	Tem	cellular organisms | Eukaryota | Opisthokonta | Fungi | Dikarya | Basidiomycota | Agaricomycotina | Tremellomycetes | Tremellales | Tremellaceae | Tremella
Triatoma infestans	Tii	cellular organisms | Eukaryota | Opisthokonta | Metazoa | Eumetazoa | Bilateria | Protostomia | Ecdysozoa | Panarthropoda | Arthropoda | Mandibulata | Pancrustacea | Hexapoda | Insecta | Dicondylia | Pterygota | Neoptera | Paraneoptera | Hemiptera | Euhemiptera | Neohemiptera | Prosorrhyncha | Heteroptera | Euheteroptera | Neoheteroptera | Panheteroptera | Cimicomorpha | Reduvioidea | Reduviidae …
Tribolium castaneum str. Georgia GA2	Tic	cellular organisms | Eukaryota | Opisthokonta | Metazoa | Eumetazoa | Bilateria | Protostomia | Ecdysozoa | Panarthropoda | Arthropoda | Mandibulata | Pancrustacea | Hexapoda | Insecta | Dicondylia | Pterygota | Neoptera | Endopterygota | Coleoptera | Polyphaga | Cucujiformia | Tenebrionoidea | Tenebrionidae | Tenebrionidae incertae sedis | Tribolium
Trichinella spiralis	Trs	cellular organisms | Eukaryota | Opisthokonta | Metazoa | Eumetazoa | Bilateria | Protostomia | Ecdysozoa | Nematoda | Enoplea | Dorylaimia | Trichocephalida | Trichinellidae | Trichinella
Trichoderma atroviride IMI 206040	Tra	cellular organisms | Eukaryota | Opisthokonta | Fungi | Dikarya | Ascomycota | saccharomyceta | Pezizomycotina | leotiomyceta | sordariomyceta | Sordariomycetes | Hypocreomycetidae | Hypocreales | Hypocreaceae | Trichoderma | Trichoderma atroviride
Tricholoma matsutake	Tim	cellular organisms | Eukaryota | Opisthokonta | Fungi | Dikarya | Basidiomycota | Agaricomycotina | Agaricomycetes | Agaricomycetidae | Agaricales | Tricholomataceae | Tricholoma
Trichophyton equinum CBS 127.97	Te	cellular organisms | Eukaryota | Opisthokonta | Fungi | Dikarya | Ascomycota | saccharomyceta | Pezizomycotina | leotiomyceta | Eurotiomycetes | Eurotiomycetidae | Onygenales | Arthrodermataceae | Trichophyton | Trichophyton equinum
Trichophyton rubrum CBS 118892	Trr	cellular organisms | Eukaryota | Opisthokonta | Fungi | Dikarya | Ascomycota | saccharomyceta | Pezizomycotina | leotiomyceta | Eurotiomycetes | Eurotiomycetidae | Onygenales | Arthrodermataceae | Trichophyton | Trichophyton rubrum
Trichophyton tonsurans CBS 112818	Trt	cellular organisms | Eukaryota | Opisthokonta | Fungi | Dikarya | Ascomycota | saccharomyceta | Pezizomycotina | leotiomyceta | Eurotiomycetes | Eurotiomycetidae | Onygenales | Arthrodermataceae | Trichophyton | Trichophyton tonsurans
Trichophyton verrucosum HKI 0517	Thv	cellular organisms | Eukaryota | Opisthokonta | Fungi | Dikarya | Ascomycota | saccharomyceta | Pezizomycotina | leotiomyceta | Eurotiomycetes | Eurotiomycetidae | Onygenales | Arthrodermataceae | Trichophyton | Trichophyton verrucosum
Trichoplax adhaerens Grell-BS-1999	Tia	cellular organisms | Eukaryota | Opisthokonta | Metazoa | Placozoa | Trichoplax
Trichosurus vulpecula	Tcv	cellular organisms | Eukaryota | Opisthokonta | Metazoa | Eumetazoa | Bilateria | Deuterostomia | Chordata | Craniata | Vertebrata | Gnathostomata | Teleostomi | Euteleostomi | Sarcopterygii | Dipnotetrapodomorpha | Tetrapoda | Amniota | Mammalia | Theria | Metatheria | Diprotodontia | Phalangeridae | Trichosurus
Trichuris muris	Trm	cellular organisms | Eukaryota | Opisthokonta | Metazoa | Eumetazoa | Bilateria | Protostomia | Ecdysozoa | Nematoda | Enoplea | Dorylaimia | Trichocephalida | Trichuridae | Trichuris
Trichuris suis	Tcs	cellular organisms | Eukaryota | Opisthokonta | Metazoa | Eumetazoa | Bilateria | Protostomia | Ecdysozoa | Nematoda | Enoplea | Dorylaimia | Trichocephalida | Trichuridae | Trichuris
Trichuris trichiura	Tt	cellular organisms | Eukaryota | Opisthokonta | Metazoa | Eumetazoa | Bilateria | Protostomia | Ecdysozoa | Nematoda | Enoplea | Dorylaimia | Trichocephalida | Trichuridae | Trichuris
Triticum aestivum	Ta	cellular organisms | Eukaryota | Viridiplantae | Streptophyta | Streptophytina | Embryophyta | Tracheophyta | Euphyllophyta | Spermatophyta | Magnoliophyta | Mesangiospermae | Liliopsida | Petrosaviidae | commelinids | Poales | Poaceae | BOP clade | Pooideae | Triticodae | Triticeae | Triticinae | Triticum
Trypanoplasma borreli	Trb	cellular organisms | Eukaryota | Euglenozoa | Kinetoplastida | Bodonidae | Trypanoplasma
Trypanosoma brucei brucei strain 927/4 GUTat10.1	Tb	cellular organisms | Eukaryota | Euglenozoa | Kinetoplastida | Trypanosomatidae | Trypanosoma | Trypanozoon | Trypanosoma brucei | Trypanosoma brucei brucei
Trypanosoma brucei gambiense	Tbg	cellular organisms | Eukaryota | Euglenozoa | Kinetoplastida | Trypanosomatidae | Trypanosoma | Trypanozoon | Trypanosoma brucei
Trypanosoma congolense	Tyc	cellular organisms | Eukaryota | Euglenozoa | Kinetoplastida | Trypanosomatidae | Trypanosoma | Nannomonas
Trypanosoma cruzi CL Brener	Trc	cellular organisms | Eukaryota | Euglenozoa | Kinetoplastida | Trypanosomatidae | Trypanosoma | Schizotrypanum | Trypanosoma cruzi
Trypanosoma cruzi marinkellei	Tcm	cellular organisms | Eukaryota | Euglenozoa | Kinetoplastida | Trypanosomatidae | Trypanosoma | Schizotrypanum | Trypanosoma cruzi
Trypanosoma grayi	Tyg	cellular organisms | Eukaryota | Euglenozoa | Kinetoplastida | Trypanosomatidae | Trypanosoma | Trypanosoma with unspecified subgenus
Trypanosoma rangeli SC58	Trra	cellular organisms | Eukaryota | Euglenozoa | Kinetoplastida | Trypanosomatidae | Trypanosoma | Herpetosoma | Trypanosoma rangeli
Trypanosoma vivax	Tyv	cellular organisms | Eukaryota | Euglenozoa | Kinetoplastida | Trypanosomatidae | Trypanosoma | Duttonella
Tuber melanosporum Mel28	Tum	cellular organisms | Eukaryota | Opisthokonta | Fungi | Dikarya | Ascomycota | saccharomyceta | Pezizomycotina | Pezizomycetes | Pezizales | Tuberaceae | Tuber | Tuber melanosporum
Umbelopsis isabellina NBRC 7884	Ui_a	cellular organisms | Eukaryota | Opisthokonta | Fungi | Fungi incertae sedis | Mucoromycotina | Mucorales | Umbelopsidaceae | Umbelopsis | Umbelopsis isabellina
Umbelopsis ramanniana	Umr	cellular organisms | Eukaryota | Opisthokonta | Fungi | Fungi incertae sedis | Mucoromycotina | Mucorales | Umbelopsidaceae | Umbelopsis
Uncinocarpus reesii 1704	Ur	cellular organisms | Eukaryota | Opisthokonta | Fungi | Dikarya | Ascomycota | saccharomyceta | Pezizomycotina | leotiomyceta | Eurotiomycetes | Eurotiomycetidae | Onygenales | Onygenaceae | Uncinocarpus | Uncinocarpus reesii
Ustilago maydis 521	Um_a	cellular organisms | Eukaryota | Opisthokonta | Fungi | Dikarya | Basidiomycota | Ustilaginomycotina | Ustilaginomycetes | Ustilaginales | Ustilaginaceae | Ustilago | Ustilago maydis
Ustilago maydis FB1	Um_b	cellular organisms | Eukaryota | Opisthokonta | Fungi | Dikarya | Basidiomycota | Ustilaginomycotina | Ustilaginomycetes | Ustilaginales | Ustilaginaceae | Ustilago | Ustilago maydis
Vallisneria gigantea	Vg	cellular organisms | Eukaryota | Viridiplantae | Streptophyta | Streptophytina | Embryophyta | Tracheophyta | Euphyllophyta | Spermatophyta | Magnoliophyta | Mesangiospermae | Liliopsida | Alismatales | Hydrocharitaceae | Vallisneria
Vanderwaltozyma polyspora DSM 70294	Vp	cellular organisms | Eukaryota | Opisthokonta | Fungi | Dikarya | Ascomycota | saccharomyceta | Saccharomycotina | Saccharomycetes | Saccharomycetales | Saccharomycetaceae | Vanderwaltozyma | Vanderwaltozyma polyspora
Vavraia culicis 'floridensis'	Vcf	cellular organisms | Eukaryota | Opisthokonta | Fungi | Microsporidia | Pansporoblastina | Pleistophoridae | Vavraia | Vavraia culicis
Verticillium albo-atrum VaMs.102	Va	cellular organisms | Eukaryota | Opisthokonta | Fungi | Dikarya | Ascomycota | saccharomyceta | Pezizomycotina | leotiomyceta | sordariomyceta | Sordariomycetes | Hypocreomycetidae | Glomerellales | Plectosphaerellaceae | Verticillium | Verticillium alfalfae
Verticillium dahliae VdLs.17	Vd	cellular organisms | Eukaryota | Opisthokonta | Fungi | Dikarya | Ascomycota | saccharomyceta | Pezizomycotina | leotiomyceta | sordariomyceta | Sordariomycetes | Hypocreomycetidae | Glomerellales | Plectosphaerellaceae | Verticillium | Verticillium dahliae
Vitis vinifera	Vv	cellular organisms | Eukaryota | Viridiplantae | Streptophyta | Streptophytina | Embryophyta | Tracheophyta | Euphyllophyta | Spermatophyta | Magnoliophyta | Mesangiospermae | eudicotyledons | Gunneridae | Pentapetalae | rosids | rosids incertae sedis | Vitales | Vitaceae | Vitis
Vitrella brassicaformis CCMP3155	Vibr	cellular organisms | Eukaryota | Alveolata | Chromerida | Vitrella | Vitrella brassicaformis
Vittaforma corneae ATCC 50505	Vic	cellular organisms | Eukaryota | Opisthokonta | Fungi | Microsporidia | Apansporoblastina | Nosematidae | Vittaforma | Vittaforma corneae
Volvox carteri f. nagariensis	Vc	cellular organisms | Eukaryota | Viridiplantae | Chlorophyta | Chlorophyceae | Chlamydomonadales | Volvocaceae | Volvox | Volvox carteri
Wallemia sebi CBS 633.66	Ws	cellular organisms | Eukaryota | Opisthokonta | Fungi | Dikarya | Basidiomycota | Agaricomycotina | Wallemiomycetes | Wallemiales | Wallemiales incertae sedis | Wallemia | Wallemia mellicola
Wangiella dermatitidis	Wd	cellular organisms | Eukaryota | Opisthokonta | Fungi | Dikarya | Ascomycota | saccharomyceta | Pezizomycotina | leotiomyceta | Eurotiomycetes | Chaetothyriomycetidae | Chaetothyriales | Herpotrichiellaceae | Exophiala
Wickerhamomyces anomalus NRRL Y-366	Wa	cellular organisms | Eukaryota | Opisthokonta | Fungi | Dikarya | Ascomycota | saccharomyceta | Saccharomycotina | Saccharomycetes | Saccharomycetales | Phaffomycetaceae | Wickerhamomyces | Wickerhamomyces anomalus
Wickerhamomyces ciferrii NRRL Y-1031	Wic	cellular organisms | Eukaryota | Opisthokonta | Fungi | Dikarya | Ascomycota | saccharomyceta | Saccharomycotina | Saccharomycetes | Saccharomycetales | Phaffomycetaceae | Wickerhamomyces | Wickerhamomyces ciferrii
Wolfiporia cocos MD-104 SS10	Wc	cellular organisms | Eukaryota | Opisthokonta | Fungi | Dikarya | Basidiomycota | Agaricomycotina | Agaricomycetes | Agaricomycetes incertae sedis | Polyporales | Coriolaceae | Wolfiporia | Wolfiporia cocos
Wuchereria bancrofti	Wb	cellular organisms | Eukaryota | Opisthokonta | Metazoa | Eumetazoa | Bilateria | Protostomia | Ecdysozoa | Nematoda | Chromadorea | Spirurida | Filarioidea | Onchocercidae | Wuchereria
Xanthoria parietina 46-1-SA22	Xp	cellular organisms | Eukaryota | Opisthokonta | Fungi | Dikarya | Ascomycota | saccharomyceta | Pezizomycotina | leotiomyceta | Lecanoromycetes | OSLEUM clade | Lecanoromycetidae | Teloschistales | Teloschistineae | Teloschistaceae | Xanthorioideae | Xanthoria | Xanthoria parietina
Xenopus laevis	Xl	cellular organisms | Eukaryota | Opisthokonta | Metazoa | Eumetazoa | Bilateria | Deuterostomia | Chordata | Craniata | Vertebrata | Gnathostomata | Teleostomi | Euteleostomi | Sarcopterygii | Dipnotetrapodomorpha | Tetrapoda | Amphibia | Batrachia | Anura | Pipoidea | Pipidae | Xenopodinae | Xenopus | Xenopus
Xenopus tropicalis	Xt	cellular organisms | Eukaryota | Opisthokonta | Metazoa | Eumetazoa | Bilateria | Deuterostomia | Chordata | Craniata | Vertebrata | Gnathostomata | Teleostomi | Euteleostomi | Sarcopterygii | Dipnotetrapodomorpha | Tetrapoda | Amphibia | Batrachia | Anura | Pipoidea | Pipidae | Xenopodinae | Xenopus | Silurana
Xiphinema index	Xi	cellular organisms | Eukaryota | Opisthokonta | Metazoa | Eumetazoa | Bilateria | Protostomia | Ecdysozoa | Nematoda | Enoplea | Dorylaimia | Dorylaimida | Dorylaimina | Longidoroidea | Longidoridae | Xiphinema
Yarrowia lipolytica CLIB122	Yl	cellular organisms | Eukaryota | Opisthokonta | Fungi | Dikarya | Ascomycota | saccharomyceta | Saccharomycotina | Saccharomycetes | Saccharomycetales | Dipodascaceae | Yarrowia | Yarrowia lipolytica
Zea mays B73	Zm	cellular organisms | Eukaryota | Viridiplantae | Streptophyta | Streptophytina | Embryophyta | Tracheophyta | Euphyllophyta | Spermatophyta | Magnoliophyta | Mesangiospermae | Liliopsida | Petrosaviidae | commelinids | Poales | Poaceae | PACMAD clade | Panicoideae | Andropogonodae | Andropogoneae | Tripsacinae | Zea
Zygosaccharomyces bailii ISA1307	Zb	cellular organisms | Eukaryota | Opisthokonta | Fungi | Dikarya | Ascomycota | saccharomyceta | Saccharomycotina | Saccharomycetes | Saccharomycetales | Saccharomycetaceae | Zygosaccharomyces | Zygosaccharomyces bailii
Zygosaccharomyces rouxii CBS732	Zr	cellular organisms | Eukaryota | Opisthokonta | Fungi | Dikarya | Ascomycota | saccharomyceta | Saccharomycotina | Saccharomycetes | Saccharomycetales | Saccharomycetaceae | Zygosaccharomyces
